# Supplementary material for: A bioinformatics approach to the identification of novel deleterious mutations of human TPMT through validated screening and molecular dynamics
Source: Sci Rep. 2022 Nov 7;12:18872. doi: 10.1038/s41598-022-23488-z (PMC9640560; doi:10.1038/s41598-022-23488-z)
Supplement: Supplementary file 2 — Supplementary Information 2. [file 41598_2022_23488_MOESM2_ESM.xlsx]

## Sheet: Table S1
Table S1
Predictions for all missense nsSNPs obtained from dbSNP for TPMT by sequence-based tools with their respective scores.
Legend :	All 12 tools
	Any 11 tools
	Any 10 tools
	Any 9 tools
	Pre-identified SNPs
Sl.No.	Variant ID	Amino acid coordination number	PROVEAN		PANTHER			PolyPhen-2		Mutation Assessor		Meta-SNP			PMut		PredictSNP1		SNAP2			SuSPect		SNPs&GO		PhD-SNP		SIFT
			Score	Prediction	Preservation Time	Message	Pdel	Score	Prediction	FI Score	Functional Impact	Score	Prediction	RI*	Score(%)	Prediction	Score(%)	Prediction	Prediction	Score	Expected accuracy	Disease propensity score	Prediction	Prediction	RI	Prediction	RI	Prediction	Score
1	rs9333569	M1V	-1.524	Neutral	1628	Probably Damaging	0.89	0.473	Possibly Damaging	NA*	NA*	0.165	Neutral	7	0.48 (83%)	Neutral	0.73	Neutral	Neutral	-43	0.72	7	Neutral	Neutral	7	Neutral	8	Deleterious	0
2	rs267607275	M1T	-2.084	Neutral	1628	Probably Damaging	0.89	0.993	Probably Damaging	NA*	NA*	0.244	Neutral	5	0.50 (78%)	Disease	0.64	Deleterious	Neutral	-9	0.53	8	Neutral	Neutral	6	Neutral	7	Deleterious	0
3	rs143125661	G3D	-0.339	Neutral	91	Probably Benign	0.19	0	Benign	-1.63	Neutral	0.053	Neutral	9	0.01 (99%)	Neutral	0.83	Neutral	Neutral	-92	0.97	7	Neutral	Neutral	9	Neutral	10	Neutral	1
4	rs1784302813	G3S	-0.476	Neutral	91	Probably Benign	0.19	0.094	Benign	0.895	Low	0.044	Neutral	9	0.02 (99%)	Neutral	0.83	Neutral	Neutral	-92	0.97	9	Neutral	Neutral	9	Neutral	9	Neutral	0.3
5	rs1443281341	T4S	-0.526	Neutral	30	Probably Benign	0.13	0	Benign	2.3	Medium	0.063	Neutral	9	0.04 (98%)	Neutral	0.83	Neutral	Neutral	-83	0.93	8	Neutral	Neutral	9	Neutral	9	Neutral	0.37
6	rs1784302465	R5S	-0.976	Neutral	176	Probably Benign	0.27	0.003	Benign	1.2	Low	0.072	Neutral	9	0.05 (97%)	Neutral	0.83	Neutral	Neutral	-18	0.57	11	Neutral	Neutral	8	Neutral	7	Neutral	0.72
7	rs931453225	D9N	-1.314	Neutral	176	Probably Benign	0.27	0.651	Possibly Damaging	2.635	Medium	0.335	Neutral	3	0.07 (97%)	Neutral	0.63	Neutral	Neutral	-43	0.72	12	Neutral	Neutral	5	Neutral	8	Neutral	0.09
8	rs200780293	I10M	-0.839	Neutral	91	Probably Benign	0.19	0.009	Benign	1.59	Low	0.169	Neutral	7	0.05 (97%)	Neutral	0.83	Neutral	Neutral	-60	0.78	15	Neutral	Neutral	9	Neutral	6	Neutral	0.21
9	rs1282754346	I10S	-1.434	Neutral	91	Probably Benign	0.19	0.001	Benign	1.245	Low	0.401	Neutral	2	0.05 (97%)	Neutral	0.75	Neutral	Effect	20	0.63	28	Neutral	Neutral	2	Disease	2	Neutral	0.13
10	rs1784302243	I10V	-0.157	Neutral	91	Probably Benign	0.19	0	Benign	-0.06	Neutral	0.047	Neutral	9	0.05 (97%)	Neutral	0.83	Neutral	Neutral	-65	0.82	15	Neutral	Neutral	10	Neutral	8	Neutral	1
11	rs1784301907	E11K	0.056	Neutral	91	Probably Benign	0.19	0	Benign	-1.455	Neutral	0.045	Neutral	9	0.02 (98%)	Neutral	0.83	Neutral	Neutral	-69	0.82	7	Neutral	Neutral	8	Neutral	9	Neutral	1
12	rs1275757875	Y13C	-2.358	Neutral	91	Probably Benign	0.19	0.006	Benign	2.665	Medium	0.609	Disease	2	0.11 (95%)	Neutral	0.55	Deleterious	Effect	21	0.63	38	Neutral	Disease	2	Neutral	1	Deleterious	0.01
13	rs762507236	S14L	-1.984	Neutral	91	Probably Benign	0.19	0.443	Benign	1.245	Low	0.287	Neutral	4	0.09 (96%)	Neutral	0.63	Neutral	Neutral	-27	0.61	24	Neutral	Neutral	5	Neutral	8	Deleterious	0.01
14	rs771278148	D15Y	-3.556	Deleterious	176	Probably Benign	0.27	0.357	Benign	2.75	Medium	0.47	Neutral	1	0.33 (88%)	Neutral	0.61	Deleterious	Effect	34	0.66	17	Neutral	Disease	1	Neutral	5	Neutral	0.11
15	rs948295693	D15A	-2.821	Deleterious	176	Probably Benign	0.27	0.038	Benign	2.75	Medium	0.493	Neutral	0	0.25 (91%)	Neutral	0.6	Neutral	Effect	20	0.63	14	Neutral	Neutral	4	Neutral	8	Deleterious	0.02
16	rs747615886	T16S	-1.241	Neutral	176	Probably Benign	0.27	0.001	Benign	0.6	Neutral	0.095	Neutral	8	0.06 (97%)	Neutral	0.83	Neutral	Neutral	-82	0.93	9	Neutral	Neutral	8	Neutral	9	Neutral	0.21
17	rs747615886	T16I	-1.419	Neutral	176	Probably Benign	0.27	0.138	Benign	1.75	Low	0.175	Neutral	7	0.05 (97%)	Neutral	0.83	Neutral	Neutral	-54	0.78	15	Neutral	Neutral	3	Neutral	4	Deleterious	0.01
18	rs751967904	E17A	-1.874	Neutral	176	Probably Benign	0.27	0.141	Benign	2.54	Medium	0.293	Neutral	4	0.13 (95%)	Neutral	0.63	Neutral	Neutral	-9	0.53	15	Neutral	Neutral	1	Neutral	6	Deleterious	0
19	rs772470049	E17K	-1.189	Neutral	176	Probably Benign	0.27	0.113	Benign	2.89	Medium	0.613	Disease	2	0.08 (96%)	Neutral	0.61	Neutral	Effect	8	0.53	15	Neutral	Disease	3	Neutral	1	Deleterious	0
20	rs1582048159	V18G	-2.427	Neutral	176	Probably Benign	0.27	0.986	Probably Damaging	2.595	Medium	0.512	Disease	0	0.31 (89%)	Neutral	0.6	Neutral	Effect	19	0.59	14	Neutral	Disease	3	Neutral	2	Deleterious	0.02
21	rs1438651791	K20E	-1.601	Neutral	220	Possibly Damaging	0.5	0.553	Possibly Damaging	2.825	Medium	0.386	Neutral	2	0.13 (94%)	Neutral	0.83	Neutral	Effect	21	0.63	9	Neutral	Disease	1	Neutral	7	Neutral	0.06
22	rs779065769	N21K	-2.606	Deleterious	324	Possibly Damaging	0.5	0.887	Possibly Damaging	2.8	Medium	0.246	Neutral	5	0.21 (92%)	Neutral	0.51	Deleterious	Neutral	-39	0.66	16	Neutral	Disease	3	Neutral	2	Deleterious	0.02
23	rs755215484	L24P	-4.02	Deleterious	176	Probably Benign	0.27	1	Probably Damaging	2.74	Medium	0.587	Disease	2	0.36 (87%)	Neutral	0.55	Deleterious	Effect	42	0.71	15	Neutral	Disease	7	Disease	1	Deleterious	0
24	rs1163704950	T25N	-2.032	Neutral	176	Probably Benign	0.27	0.943	Possibly Damaging	2.215	Medium	0.464	Neutral	1	0.12 (95%)	Neutral	0.74	Neutral	Neutral	-69	0.82	11	Neutral	Disease	1	Neutral	5	Neutral	0.1
25	rs1784299755	L26P	-3.412	Deleterious	220	Possibly Damaging	0.5	1	Probably Damaging	1.275	Low	0.505	Disease	0	0.32 (89%)	Neutral	0.65	Neutral	Neutral	-15	0.57	8	Neutral	Disease	7	Disease	2	Deleterious	0
26	rs1784299672	E27K	-1.845	Neutral	176	Probably Benign	0.27	0.009	Benign	2.025	Medium	0.505	Disease	0	0.27 (90%)	Neutral	0.75	Neutral	Neutral	-20	0.57	12	Neutral	Disease	2	Disease	4	Deleterious	0.04
27	rs72552742	E28V	-3.788	Deleterious	91	Probably Benign	0.19	0.853	Possibly Damaging	2.975	Medium	0.466	Neutral	1	0.57 (81%)	Disease	0.6	Neutral	Effect	55	0.75	23	Neutral	Neutral	3	Disease	1	Deleterious	0.01
28	rs780247688	K32R	-0.406	Neutral	324	Possibly Damaging	0.5	0.049	Benign	1.005	Low	0.147	Neutral	7	0.11 (95%)	Neutral	0.83	Neutral	Neutral	-78	0.87	9	Neutral	Neutral	7	Neutral	7	Neutral	1
29	rs72552741	W33G	-11.874	Deleterious	1628	Probably Damaging	0.89	1	Probably Damaging	3.81	High	0.852	Disease	7	0.90 (93%)	Disease	0.87	Deleterious	Effect	77	0.85	96	Deleterious	Disease	7	Disease	9	Deleterious	0
30	rs1246323577	V34M	-0.353	Neutral	176	Probably Benign	0.27	0.974	Probably Damaging	2.71	Medium	0.158	Neutral	7	0.69 (85%)	Disease	0.65	Neutral	Neutral	-67	0.82	17	Neutral	Neutral	1	Neutral	4	Neutral	0.11
31	rs750424422	G36S	-1.44	Neutral	91	Probably Benign	0.19	0.29	Benign	2.095	Medium	0.205	Neutral	6	0.31 (89%)	Neutral	0.83	Neutral	Neutral	-52	0.78	11	Neutral	Neutral	6	Neutral	5	Neutral	0.4
32	rs1207054487	G36D	-1.809	Neutral	91	Probably Benign	0.19	0	Benign	1.29	Low	0.375	Neutral	3	0.18 (93%)	Neutral	0.83	Neutral	Neutral	-37	0.66	8	Neutral	Neutral	2	Neutral	5	Neutral	0.78
33	rs1784298622	T38I	0.215	Neutral	91	Probably Benign	0.19	0.001	Benign	-1.005	Neutral	0.116	Neutral	8	0.13 (95%)	Neutral	0.83	Neutral	Neutral	-47	0.72	10	Neutral	Neutral	9	Neutral	5	Neutral	1
34	rs200695400	F40S	-7.013	Deleterious	910	Probably Damaging	0.85	1	Probably Damaging	3.76	High	0.666	Disease	3	0.88 (92%)	Disease	0.87	Deleterious	Effect	90	0.95	87	Deleterious	Disease	7	Disease	10	Deleterious	0
35	rs1446592306	F40L	-5.243	Deleterious	910	Probably Damaging	0.85	1	Probably Damaging	3.76	High	0.685	Disease	4	0.88 (92%)	Disease	0.87	Deleterious	Effect	76	0.85	85	Deleterious	Disease	4	Disease	9	Deleterious	0
36	rs757081801	H41R	-7.266	Deleterious	1368	Probably Damaging	0.86	0.943	Possibly Damaging	3.805	High	0.746	Disease	5	0.83 (90%)	Disease	0.87	Deleterious	Effect	70	0.85	53	Deleterious	Disease	7	Disease	7	Deleterious	0
37	rs200148021	E43D	-1.475	Neutral	324	Possibly Damaging	0.5	0.782	Possibly Damaging	1.78	Low	0.128	Neutral	7	0.21 (92%)	Neutral	0.83	Neutral	Neutral	-65	0.82	11	Neutral	Neutral	5	Neutral	5	Neutral	0.54
38	rs763783722	Q44R	-1.524	Neutral	176	Probably Benign	0.27	0.001	Benign	1.235	Low	0.11	Neutral	8	0.15 (94%)	Neutral	0.83	Neutral	Neutral	-69	0.82	13	Neutral	Neutral	1	Neutral	6	Deleterious	0.01
39	rs762702707	H46R	-5.322	Deleterious	750	Probably Damaging	0.74	0.967	Probably Damaging	3.195	Medium	0.424	Neutral	2	0.72 (87%)	Disease	0.87	Deleterious	Effect	73	0.85	57	Deleterious	Disease	0	Disease	1	Deleterious	0.02
40	rs1325058326	Q47H	-2.121	Neutral	97	Probably Benign	0.19	0.684	Possibly Damaging	2.39	Medium	0.193	Neutral	6	0.11 (95%)	Neutral	0.65	Neutral	Neutral	-75	0.87	26	Neutral	Neutral	4	Disease	1	Neutral	0.1
41	rs72552740	L49S	-4.958	Deleterious	1368	Probably Damaging	0.86	1	Probably Damaging	3.8	High	0.703	Disease	4	0.89 (92%)	Disease	0.87	Deleterious	Effect	78	0.85	89	Deleterious	Disease	4	Disease	4	Deleterious	0
42	rs1561891928	K51N	-2.69	Deleterious	361	Possibly Damaging	0.5	0.919	Possibly Damaging	2.585	Medium	0.401	Neutral	2	0.21 (92%)	Neutral	0.74	Neutral	Neutral	-62	0.82	17	Neutral	Neutral	2	Neutral	0	Neutral	0.06
43	rs752440908	H52R	-5.164	Deleterious	361	Possibly Damaging	0.5	0.457	Possibly Damaging	3.39	Medium	0.443	Neutral	1	0.77 (88%)	Disease	0.87	Deleterious	Effect	22	0.63	57	Deleterious	Disease	2	Disease	1	Deleterious	0.02
44	rs757971326	H52D	-5.886	Deleterious	361	Possibly Damaging	0.5	0.95	Possibly Damaging	3.39	Medium	0.616	Disease	2	0.78 (88%)	Disease	0.87	Deleterious	Effect	31	0.66	65	Deleterious	Disease	4	Disease	4	Deleterious	0.02
45	rs1322917326	L53S	-3.33	Deleterious	176	Probably Benign	0.27	1	Probably Damaging	2.885	Medium	0.338	Neutral	3	0.66 (84%)	Disease	0.63	Neutral	Neutral	-4	0.53	49	Neutral	Neutral	1	Neutral	4	Deleterious	0.02
46	rs759043462	T55P	-2.182	Neutral	324	Possibly Damaging	0.5	0.974	Probably Damaging	2.925	Medium	0.412	Neutral	2	0.45 (84%)	Neutral	0.74	Neutral	Neutral	-81	0.93	14	Neutral	Disease	1	Neutral	4	Neutral	0.27
47	rs1392348310	T55I	-2.137	Neutral	324	Possibly Damaging	0.5	0.167	Benign	2.575	Medium	0.164	Neutral	7	0.30 (89%)	Neutral	0.83	Neutral	Neutral	-67	0.82	17	Neutral	Neutral	3	Neutral	6	Neutral	0.18
48	rs1194645282	F56L	-0.122	Neutral	176	Probably Benign	0.27	0.038	Benign	0.11	Neutral	0.086	Neutral	8	0.07 (96%)	Neutral	0.83	Neutral	Neutral	-82	0.93	6	Neutral	Neutral	6	Neutral	8	Neutral	0.3
49	rs767954730	G59D	-3.809	Deleterious	910	Probably Damaging	0.85	0.007	Benign	1.54	Low	0.537	Disease	1	0.19 (92%)	Neutral	0.63	Neutral	Neutral	-12	0.57	10	Neutral	Neutral	1	Disease	5	Deleterious	0.03
50	rs558456218	G62E	-4.176	Deleterious	1368	Probably Damaging	0.86	0.677	Possibly Damaging	2.68	Medium	0.419	Neutral	2	0.14 (94%)	Neutral	0.65	Neutral	Neutral	-13	0.57	17	Neutral	Neutral	2	Disease	1	Neutral	1
51	rs762310024	G62R	-3.811	Deleterious	1368	Probably Damaging	0.86	0.99	Probably Damaging	3.14	Medium	0.511	Disease	0	0.20 (92%)	Neutral	0.63	Neutral	Neutral	-29	0.61	20	Neutral	Disease	1	Disease	6	Neutral	0.49
52	rs540172293	L63M	-0.728	Neutral	324	Possibly Damaging	0.5	1	Probably Damaging	2.62	Medium	0.189	Neutral	6	0.17 (93%)	Neutral	0.74	Neutral	Neutral	-84	0.93	19	Neutral	Neutral	7	Neutral	8	Neutral	0.13
53	rs1213272472	L63P	-3.672	Deleterious	324	Possibly Damaging	0.5	1	Probably Damaging	2.275	Medium	0.505	Disease	0	0.47 (83%)	Neutral	0.61	Deleterious	Effect	37	0.66	18	Neutral	Disease	4	Disease	3	Neutral	0.28
54	rs199762828	R64S	-4.783	Deleterious	1037	Probably Damaging	0.85	1	Probably Damaging	2.565	Medium	0.512	Disease	0	0.51 (79%)	Disease	0.63	Neutral	Neutral	-1	0.53	36	Neutral	Disease	1	Disease	7	Deleterious	0
55	rs781428057	V65L	-1.487	Neutral	176	Probably Benign	0.27	0.086	Benign	3.05	Medium	0.476	Neutral	0	0.78 (88%)	Disease	0.61	Deleterious	Neutral	-34	0.66	48	Neutral	Neutral	3	Disease	4	Deleterious	0.03
56	rs1236222449	F66I	-4.728	Deleterious	1036	Probably Damaging	0.85	1	Probably Damaging	3.53	High	0.507	Disease	0	0.64 (84%)	Disease	0.76	Deleterious	Effect	29	0.63	48	Neutral	Neutral	2	Disease	5	Neutral	0.07
57	rs1368439131	P68L	-9.444	Deleterious	1628	Probably Damaging	0.89	1	Probably Damaging	3.805	High	0.718	Disease	4	0.82 (90%)	Disease	0.87	Deleterious	Effect	35	0.66	81	Deleterious	Disease	6	Disease	8	Deleterious	0
58	rs1784276391	P68S	-7.556	Deleterious	1628	Probably Damaging	0.89	1	Probably Damaging	3.805	High	0.706	Disease	4	0.90 (93%)	Disease	0.87	Deleterious	Effect	53	0.75	91	Deleterious	Disease	5	Disease	8	Deleterious	0
59	rs200591577	L69V	-2.833	Deleterious	1368	Probably Damaging	0.86	1	Probably Damaging	3.81	High	0.752	Disease	5	0.88 (92%)	Disease	0.87	Deleterious	Effect	59	0.75	82	Deleterious	Disease	0	Disease	7	Deleterious	0
60	rs200591577	L69F	-3.778	Deleterious	1368	Probably Damaging	0.86	1	Probably Damaging	3.81	High	0.739	Disease	5	0.79 (89%)	Disease	0.87	Deleterious	Effect	76	0.85	81	Deleterious	Disease	0	Disease	5	Deleterious	0
61	rs777686348	G71R	-7.039	Deleterious	1628	Probably Damaging	0.89	0.994	Probably Damaging	3.81	High	0.779	Disease	6	0.89 (92%)	Disease	0.87	Deleterious	Effect	89	0.91	94	Deleterious	Disease	2	Disease	9	Deleterious	0
62	rs281874771	A73V	-2.694	Deleterious	750	Probably Damaging	0.74	0.999	Probably Damaging	3.18	Medium	0.607	Disease	2	0.69 (86%)	Disease	0.76	Deleterious	Effect	49	0.71	68	Deleterious	Neutral	2	Neutral	1	Deleterious	0.01
63	rs1288593258	A73S	-1.033	Neutral	750	Probably Damaging	0.74	0.601	Possibly Damaging	1.115	Low	0.139	Neutral	7	0.11 (95%)	Neutral	0.83	Neutral	Neutral	-65	0.82	32	Neutral	Neutral	8	Neutral	9	Neutral	0.94
64	rs778578091	E75K	-3.111	Deleterious	220	Possibly Damaging	0.5	0.996	Probably Damaging	2.83	Medium	0.75	Disease	5	0.78 (88%)	Disease	0.87	Deleterious	Effect	84	0.91	76	Deleterious	Disease	5	Disease	7	Deleterious	0.02
65	rs754599894	M76I	-3.108	Deleterious	910	Probably Damaging	0.85	0.999	Probably Damaging	2.35	Medium	0.401	Neutral	2	0.25 (91%)	Neutral	0.55	Deleterious	Effect	42	0.71	49	Neutral	Neutral	2	Disease	2	Deleterious	0.03
66	rs1200214781	M76K	-5.262	Deleterious	910	Probably Damaging	0.85	0.999	Probably Damaging	3.545	High	0.774	Disease	5	0.86 (91%)	Disease	0.87	Deleterious	Effect	84	0.91	87	Deleterious	Disease	6	Disease	9	Deleterious	0
67	rs1561891831	K77E	-3.189	Deleterious	910	Probably Damaging	0.85	0.997	Probably Damaging	3.1	Medium	0.435	Neutral	1	0.40 (86%)	Neutral	0.63	Neutral	Effect	34	0.66	27	Neutral	Disease	3	Neutral	6	Neutral	0.08
68	rs1256618794	W78C	-11.528	Deleterious	1368	Probably Damaging	0.86	1	Probably Damaging	3.77	High	0.809	Disease	6	0.88 (92%)	Disease	0.87	Deleterious	Effect	27	0.63	80	Deleterious	Disease	6	Disease	7	Deleterious	0
69	rs753277177	W78R	-12.656	Deleterious	1368	Probably Damaging	0.86	1	Probably Damaging	3.77	High	0.808	Disease	6	0.88 (92%)	Disease	0.87	Deleterious	Effect	67	0.8	80	Deleterious	Disease	7	Disease	8	Deleterious	0
70	rs1784193428	F79L	0.178	Neutral	220	Possibly Damaging	0.5	0.127	Benign	0.255	Neutral	0.351	Neutral	3	0.12 (95%)	Neutral	0.83	Neutral	Neutral	-88	0.93	18	Neutral	Neutral	3	Neutral	8	Neutral	1
71	rs1800462	A80P	-3.785	Deleterious	910	Probably Damaging	0.85	0.997	Probably Damaging	3.66	High	0.763	Disease	5	0.88 (92%)	Disease	0.87	Deleterious	Effect	93	0.95	78	Deleterious	Disease	6	Disease	8	Deleterious	0.01
72	rs190484211	A80V	-2.648	Deleterious	910	Probably Damaging	0.85	0.995	Probably Damaging	3.11	Medium	0.504	Disease	0	0.52 (79%)	Disease	0.6	Neutral	Effect	86	0.91	31	Neutral	Disease	1	Disease	4	Deleterious	0.01
73	rs111901354	R82G	-3.428	Deleterious	176	Probably Benign	0.27	0.998	Probably Damaging	2.78	Medium	0.72	Disease	4	0.63 (84%)	Disease	0.61	Deleterious	Effect	32	0.66	50	Neutral	Disease	6	Disease	3	Deleterious	0.02
74	rs111901354	R82W	-2.866	Deleterious	176	Probably Benign	0.27	1	Probably Damaging	2.78	Medium	0.654	Disease	3	0.24 (91%)	Neutral	0.87	Deleterious	Effect	62	0.8	52	Deleterious	Disease	5	Disease	4	Deleterious	0
75	rs142214108	R82Q	-0.375	Neutral	176	Probably Benign	0.27	0.774	Possibly Damaging	0.76	Neutral	0.167	Neutral	7	0.11 (95%)	Neutral	0.83	Neutral	Neutral	-81	0.93	14	Neutral	Neutral	2	Neutral	8	Neutral	0.64
76	rs1293957844	G83V	-8.156	Deleterious	1628	Probably Damaging	0.89	1	Probably Damaging	3.78	High	0.8	Disease	6	0.88 (92%)	Disease	0.87	Deleterious	Effect	70	0.85	62	Deleterious	Disease	6	Disease	7	Deleterious	0
77	rs1235431245	H84D	-7.767	Deleterious	1037	Probably Damaging	0.85	1	Probably Damaging	3.65	High	0.542	Disease	1	0.34 (88%)	Neutral	0.72	Deleterious	Effect	60	0.8	58	Deleterious	Disease	6	Disease	4	Deleterious	0.04
78	rs1582044292	H84L	-9.606	Deleterious	1037	Probably Damaging	0.85	1	Probably Damaging	2.955	Medium	0.532	Disease	1	0.41 (86%)	Neutral	0.61	Deleterious	Effect	44	0.71	51	Deleterious	Disease	7	Disease	4	Neutral	0.31
79	rs1044039224	S85G	-2.684	Deleterious	361	Possibly Damaging	0.5	0.992	Probably Damaging	2.725	Medium	0.396	Neutral	2	0.26 (90%)	Neutral	0.74	Neutral	Neutral	-67	0.82	34	Neutral	Neutral	5	Neutral	7	Neutral	0.38
80	rs1457901774	S85T	-1.085	Neutral	361	Possibly Damaging	0.5	0.002	Benign	1.625	Low	0.162	Neutral	7	0.23 (91%)	Neutral	0.83	Neutral	Neutral	-93	0.97	17	Neutral	Neutral	9	Neutral	8	Neutral	0.61
81	rs753545734	G88S	-5.333	Deleterious	1628	Probably Damaging	0.89	1	Probably Damaging	3.8	High	0.73	Disease	5	0.89 (92%)	Disease	0.87	Deleterious	Effect	74	0.85	88	Deleterious	Disease	5	Disease	7	Deleterious	0
82	rs753545734	G88C	-8.017	Deleterious	1628	Probably Damaging	0.89	1	Probably Damaging	3.8	High	0.778	Disease	6	0.86 (91%)	Disease	0.87	Deleterious	Effect	67	0.8	86	Deleterious	Disease	5	Disease	7	Deleterious	0
83	rs1784191846	V89E	-4.717	Deleterious	1037	Probably Damaging	0.85	1	Probably Damaging	3.685	High	0.764	Disease	5	0.88 (92%)	Disease	0.87	Deleterious	Effect	79	0.85	88	Deleterious	Disease	5	Disease	6	Deleterious	0
84	rs1681788109	E90V	-5.978	Deleterious	324	Possibly Damaging	0.5	1	Probably Damaging	3.745	High	0.848	Disease	7	0.88 (92%)	Disease	0.87	Deleterious	Effect	75	0.85	96	Deleterious	Disease	4	Disease	8	Deleterious	0
85	rs1399023154	I91M	-1.508	Neutral	324	Possibly Damaging	0.5	1	Probably Damaging	3.165	Medium	0.346	Neutral	3	0.50 (82%)	Neutral	0.65	Deleterious	Neutral	-5	0.53	48	Neutral	Neutral	1	Neutral	6	Deleterious	0.04
86	rs1369827450	I96M	-1.833	Neutral	176	Probably Benign	0.27	0.999	Probably Damaging	3.255	Medium	0.366	Neutral	3	0.65 (84%)	Disease	0.61	Deleterious	Neutral	-8	0.53	61	Deleterious	Neutral	2	Neutral	5	Deleterious	0.01
87	rs1296990696	Q97R	0.787	Neutral	6	Probably Benign	0.02	0	Benign	-1.015	Neutral	0.105	Neutral	8	0.04 (98%)	Neutral	0.83	Neutral	Neutral	-94	0.97	8	Neutral	Neutral	9	Neutral	8	Neutral	1
88	rs755583154	E98D	-1.826	Neutral	455	Probably Damaging	0.57	0.06	Benign	1.625	Low	0.131	Neutral	7	0.13 (94%)	Neutral	0.83	Neutral	Neutral	-89	0.93	18	Neutral	Neutral	2	Neutral	7	Neutral	0.72
89	rs1784190885	F99L	-5.662	Deleterious	1037	Probably Damaging	0.85	1	Probably Damaging	2.565	Medium	0.399	Neutral	2	0.45 (84%)	Neutral	0.61	Deleterious	Effect	49	0.71	35	Neutral	Neutral	1	Disease	8	Deleterious	0
90	rs1784190607	N104T	-3.687	Deleterious	750	Probably Damaging	0.74	0.877	Possibly Damaging	3.18	Medium	0.202	Neutral	6	0.61 (83%)	Disease	0.63	Neutral	Neutral	-13	0.57	14	Neutral	Neutral	6	Neutral	5	Neutral	0.13
91	rs895534962	L105V	-1.759	Neutral	361	Possibly Damaging	0.5	0.985	Probably Damaging	2.595	Medium	0.182	Neutral	6	0.31 (89%)	Neutral	0.6	Neutral	Effect	8	0.53	28	Neutral	Neutral	5	Neutral	1	Deleterious	0
92	rs1474060016	L105R	-4.944	Deleterious	361	Possibly Damaging	0.5	1	Probably Damaging	3.635	High	0.683	Disease	4	0.73 (87%)	Disease	0.87	Deleterious	Effect	66	0.8	37	Neutral	Disease	4	Disease	8	Deleterious	0
93	rs764606523	S106F	-3.733	Deleterious	361	Possibly Damaging	0.5	0.981	Probably Damaging	2.955	Medium	0.274	Neutral	5	0.43 (85%)	Neutral	0.61	Deleterious	Effect	2	0.53	15	Neutral	Disease	2	Neutral	7	Deleterious	0.01
94	rs1195203273	E109V	-3.664	Deleterious	750	Probably Damaging	0.74	0.995	Probably Damaging	1.315	Low	0.165	Neutral	7	0.14 (94%)	Neutral	0.63	Neutral	Neutral	-65	0.82	17	Neutral	Neutral	2	Disease	4	Deleterious	0.01
95	rs1248105963	E109K	-2.286	Neutral	750	Probably Damaging	0.74	0.999	Probably Damaging	2.45	Medium	0.373	Neutral	3	0.20 (92%)	Neutral	0.83	Neutral	Neutral	-21	0.61	14	Neutral	Neutral	1	Neutral	2	Deleterious	0.03
96	rs1322032816	E109D	-1.973	Neutral	750	Probably Damaging	0.74	0.998	Probably Damaging	3.145	Medium	0.205	Neutral	6	0.32 (89%)	Neutral	0.74	Neutral	Neutral	-14	0.57	18	Neutral	Neutral	3	Neutral	5	Neutral	0.13
97	rs765582677	P111R	-3.669	Deleterious	324	Possibly Damaging	0.5	0.991	Probably Damaging	2.15	Medium	0.161	Neutral	7	0.40 (86%)	Neutral	0.68	Neutral	Neutral	-63	0.82	14	Neutral	Neutral	3	Neutral	8	Neutral	0.05
98	rs1784189914	P111S	-2.562	Deleterious	324	Possibly Damaging	0.5	0.39	Benign	1.915	Low	0.144	Neutral	7	0.14 (94%)	Neutral	0.83	Neutral	Neutral	-56	0.78	17	Neutral	Neutral	3	Neutral	8	Neutral	0.08
99	rs886061266	I112N	-4.769	Deleterious	176	Probably Benign	0.27	0.999	Probably Damaging	2.64	Medium	0.547	Disease	1	0.64 (84%)	Disease	0.76	Deleterious	Effect	29	0.63	42	Neutral	Disease	4	Disease	7	Deleterious	0
100	rs115106679	E114K	-1.716	Neutral	176	Probably Benign	0.27	0.968	Probably Damaging	2.605	Medium	0.244	Neutral	5	0.21 (92%)	Neutral	0.83	Neutral	Neutral	-5	0.53	13	Neutral	Neutral	4	Neutral	5	Deleterious	0.03
101	rs934835159	I115T	-3.27	Deleterious	455	Probably Damaging	0.57	0.999	Probably Damaging	2.445	Medium	0.253	Neutral	5	0.17 (93%)	Neutral	0.63	Neutral	Neutral	-78	0.87	16	Neutral	Neutral	5	Neutral	3	Neutral	0.55
102	rs1479488394	P116A	-4.069	Deleterious	910	Probably Damaging	0.85	0.153	Benign	1.555	Low	0.113	Neutral	8	0.11 (95%)	Neutral	0.83	Neutral	Neutral	-48	0.72	10	Neutral	Neutral	9	Neutral	8	Neutral	1
103	rs1183234651	G117R	-4.317	Deleterious	750	Probably Damaging	0.74	0.998	Probably Damaging	2.585	Medium	0.349	Neutral	3	0.43 (85%)	Neutral	0.6	Neutral	Effect	15	0.59	16	Neutral	Neutral	8	Neutral	7	Deleterious	0.01
104	rs151149760	K119T	-4.106	Deleterious	1037	Probably Damaging	0.85	1	Probably Damaging	2.24	Medium	0.197	Neutral	6	0.18 (93%)	Neutral	0.6	Neutral	Neutral	-4	0.53	24	Neutral	Neutral	2	Neutral	3	Neutral	0.18
105	rs769846188	K119N	-2.536	Deleterious	1037	Probably Damaging	0.85	0.996	Probably Damaging	2.635	Medium	0.245	Neutral	5	0.15 (94%)	Neutral	0.74	Neutral	Neutral	-49	0.72	21	Neutral	Neutral	1	Neutral	3	Neutral	0.11
106	rs1330046697	S123N	-1.383	Neutral	750	Probably Damaging	0.74	0.007	Benign	2.11	Medium	0.196	Neutral	6	0.12 (95%)	Neutral	0.74	Neutral	Neutral	-19	0.57	14	Neutral	Neutral	6	Neutral	7	Deleterious	0.03
107	rs1784108274	S124Y	-3.055	Deleterious	176	Probably Benign	0.27	0.999	Probably Damaging	3.035	Medium	0.44	Neutral	1	0.49 (83%)	Neutral	0.6	Neutral	Neutral	-9	0.53	14	Neutral	Neutral	1	Neutral	2	Deleterious	0.01
108	rs200220210	S125L	-4.022	Deleterious	324	Possibly Damaging	0.5	0.569	Possibly Damaging	2.855	Medium	0.264	Neutral	5	0.49 (83%)	Neutral	0.65	Neutral	Neutral	-25	0.61	9	Neutral	Neutral	6	Neutral	0	Neutral	0.23
109	rs200917792	G126R	-4.395	Deleterious	750	Probably Damaging	0.74	0.796	Possibly Damaging	2.48	Medium	0.368	Neutral	3	0.47 (83%)	Neutral	0.65	Neutral	Neutral	-19	0.57	23	Neutral	Neutral	3	Neutral	1	Deleterious	0
110	rs773335632	G126A	-3.409	Deleterious	750	Probably Damaging	0.74	0.828	Possibly Damaging	2.97	Medium	0.2	Neutral	6	0.38 (87%)	Neutral	0.83	Neutral	Neutral	-30	0.61	18	Neutral	Neutral	7	Neutral	5	Deleterious	0
111	rs1340845395	N127S	-2.455	Neutral	455	Probably Damaging	0.57	0.526	Possibly Damaging	1.765	Low	0.183	Neutral	6	0.20 (92%)	Neutral	0.83	Neutral	Neutral	-45	0.72	14	Neutral	Neutral	8	Neutral	3	Neutral	0.64
112	rs1217971473	I128V	-0.641	Neutral	910	Probably Damaging	0.85	0.959	Probably Damaging	2.235	Medium	0.252	Neutral	5	0.29 (89%)	Neutral	0.65	Neutral	Neutral	-41	0.72	25	Neutral	Neutral	9	Neutral	7	Neutral	0.35
113	rs1396619437	S129P	-2.77	Deleterious	176	Probably Benign	0.27	0.965	Probably Damaging	3.105	Medium	0.595	Disease	2	0.53 (80%)	Disease	0.72	Deleterious	Effect	23	0.63	21	Neutral	Disease	3	Disease	8	Deleterious	0.04
114	rs72552738	C132Y	-5.418	Deleterious	455	Probably Damaging	0.57	0.507	Possibly Damaging	3.265	Medium	0.718	Disease	4	0.69 (85%)	Disease	0.55	Deleterious	Neutral	-5	0.53	65	Deleterious	Disease	2	Disease	5	Deleterious	0.01
115	rs1347019530	S134G	-1.773	Neutral	97	Probably Benign	0.19	0.74	Possibly Damaging	2.3	Medium	0.39	Neutral	2	0.60 (82%)	Disease	0.6	Neutral	Neutral	-3	0.53	62	Deleterious	Neutral	4	Disease	5	Neutral	0.07
116	rs1784107463	S134N	0.965	Neutral	97	Probably Benign	0.19	0	Benign	-0.115	Neutral	0.312	Neutral	4	0.08 (96%)	Neutral	0.74	Neutral	Neutral	-82	0.93	27	Neutral	Neutral	6	Disease	0	Neutral	0.58
117	rs376217758	D137H	-3.063	Deleterious	361	Possibly Damaging	0.5	0.997	Probably Damaging	2.86	Medium	0.212	Neutral	6	0.20 (92%)	Neutral	0.74	Neutral	Neutral	-43	0.72	30	Neutral	Neutral	4	Neutral	1	Neutral	0.13
118	rs376217758	D137Y	-4.27	Deleterious	361	Possibly Damaging	0.5	0.686	Possibly Damaging	3.21	Medium	0.703	Disease	4	0.61 (83%)	Disease	0.61	Deleterious	Effect	50	0.75	45	Neutral	Neutral	1	Disease	7	Neutral	0.07
119	rs372997906	L138F	-0.876	Neutral	220	Possibly Damaging	0.5	0.002	Benign	1.99	Medium	0.371	Neutral	3	0.30 (89%)	Neutral	0.75	Neutral	Neutral	-89	0.93	18	Neutral	Neutral	6	Disease	4	Neutral	0.1
120	rs768603346	R140K	-0.573	Neutral	220	Possibly Damaging	0.5	0.975	Probably Damaging	2.29	Medium	0.156	Neutral	7	0.10 (95%)	Neutral	0.83	Neutral	Neutral	-47	0.72	12	Neutral	Neutral	4	Neutral	5	Neutral	0.29
121	rs775254609	T141I	-2.889	Deleterious	91	Probably Benign	0.19	0.111	Benign	1.5	Low	0.316	Neutral	4	0.16 (94%)	Neutral	0.74	Neutral	Neutral	-69	0.82	13	Neutral	Neutral	6	Neutral	7	Neutral	0.11
122	rs769630417	I143T	-1.888	Neutral	176	Probably Benign	0.27	0.753	Possibly Damaging	2.025	Medium	0.237	Neutral	5	0.21 (92%)	Neutral	0.65	Neutral	Neutral	-71	0.87	16	Neutral	Neutral	1	Disease	1	Neutral	0.12
123	rs1784092655	I143V	0.026	Neutral	176	Probably Benign	0.27	0.003	Benign	0.6	Neutral	0.149	Neutral	7	0.18 (93%)	Neutral	0.83	Neutral	Neutral	-86	0.93	7	Neutral	Neutral	8	Neutral	8	Neutral	0.54
124	rs72552737	G144R	-6.323	Deleterious	1037	Probably Damaging	0.85	1	Probably Damaging	2.84	Medium	0.64	Disease	3	0.45 (84%)	Neutral	0.87	Deleterious	Effect	27	0.63	31	Neutral	Disease	6	Disease	7	Deleterious	0.01
125	rs1453317131	K145Q	-1.15	Neutral	361	Possibly Damaging	0.5	0.157	Benign	1.52	Low	0.157	Neutral	7	0.21 (92%)	Neutral	0.83	Neutral	Neutral	-31	0.66	13	Neutral	Neutral	7	Neutral	7	Neutral	0.17
126	rs1310627040	I149T	-3.566	Deleterious	910	Probably Damaging	0.85	1	Probably Damaging	2.87	Medium	0.57	Disease	1	0.79 (89%)	Disease	0.55	Deleterious	Effect	2	0.53	58	Deleterious	Disease	3	Disease	2	Deleterious	0.01
127	rs1447033392	W150G	-10.532	Deleterious	1037	Probably Damaging	0.85	1	Probably Damaging	3.235	Medium	0.818	Disease	6	0.75 (87%)	Disease	0.87	Deleterious	Effect	91	0.95	89	Deleterious	Disease	9	Disease	9	Deleterious	0
128	rs1354851110	D151Y	-7.569	Deleterious	1368	Probably Damaging	0.86	1	Probably Damaging	3.81	High	0.921	Disease	8	0.90 (93%)	Disease	0.87	Deleterious	Effect	93	0.95	92	Deleterious	Disease	8	Disease	10	Deleterious	0
129	rs1408113946	R152T	-5.446	Deleterious	1368	Probably Damaging	0.86	0.999	Probably Damaging	3.81	High	0.814	Disease	6	0.84 (90%)	Disease	0.87	Deleterious	Effect	85	0.91	81	Deleterious	Disease	8	Disease	9	Deleterious	0
130	rs1800460	A154T	-2.526	Deleterious	176	Probably Benign	0.27	0.93	Possibly Damaging	3.665	High	0.756	Disease	5	0.70 (86%)	Disease	0.87	Deleterious	Effect	86	0.91	60	Deleterious	Disease	4	Disease	9	Deleterious	0
131	rs1158437171	L155S	-4.224	Deleterious	361	Possibly Damaging	0.5	1	Probably Damaging	3.655	High	0.777	Disease	6	0.88 (92%)	Disease	0.87	Deleterious	Effect	78	0.85	87	Deleterious	Disease	2	Disease	9	Deleterious	0
132	rs369077559	I158V	-0.511	Neutral	324	Possibly Damaging	0.5	0.001	Benign	0.405	Neutral	0.369	Neutral	3	0.14 (94%)	Neutral	0.74	Neutral	Neutral	-15	0.57	44	Neutral	Neutral	9	Neutral	6	Neutral	0.68
133	rs777339242	P160A	-5.322	Deleterious	1628	Probably Damaging	0.89	1	Probably Damaging	2.32	Medium	0.32	Neutral	4	0.32 (89%)	Neutral	0.65	Neutral	Neutral	-4	0.53	35	Neutral	Neutral	3	Neutral	3	Neutral	0.27
134	rs1784091267	G161D	-1.179	Neutral	176	Probably Benign	0.27	0.62	Possibly Damaging	1.56	Low	0.286	Neutral	4	0.05 (97%)	Neutral	0.83	Neutral	Neutral	-78	0.87	5	Neutral	Disease	2	Neutral	4	Neutral	0.61
135	rs112339338	R163S	-4.288	Deleterious	1628	Probably Damaging	0.89	1	Probably Damaging	3.755	High	0.761	Disease	5	0.88 (92%)	Disease	0.87	Deleterious	Effect	75	0.85	83	Deleterious	Disease	2	Disease	9	Deleterious	0.01
136	rs112339338	R163C	-5.436	Deleterious	1628	Probably Damaging	0.89	1	Probably Damaging	3.755	High	0.817	Disease	6	0.83 (90%)	Disease	0.87	Deleterious	Effect	75	0.85	94	Deleterious	Disease	4	Disease	9	Deleterious	0
137	rs144041067	R163H	-3.474	Deleterious	1628	Probably Damaging	0.89	0.957	Probably Damaging	2.86	Medium	0.561	Disease	1	0.49 (83%)	Neutral	0.76	Deleterious	Effect	48	0.71	75	Deleterious	Neutral	2	Disease	8	Neutral	0.07
138	rs1784091112	K164N	-0.705	Neutral	91	Probably Benign	0.19	0.61	Possibly Damaging	1.935	Low	0.24	Neutral	5	0.08 (96%)	Neutral	0.83	Neutral	Neutral	-41	0.72	13	Neutral	Neutral	6	Neutral	4	Neutral	0.18
139	rs201695576	Y166C	-7.262	Deleterious	1368	Probably Damaging	0.86	1	Probably Damaging	3.81	High	0.861	Disease	7	0.89 (92%)	Disease	0.87	Deleterious	Effect	62	0.8	88	Deleterious	Disease	7	Disease	9	Deleterious	0
140	rs74423290	A167G	-2.727	Deleterious	176	Probably Benign	0.27	0.846	Possibly Damaging	3.33	Medium	0.494	Neutral	0	0.55 (81%)	Disease	0.61	Deleterious	Effect	51	0.75	55	Deleterious	Neutral	4	Disease	3	Neutral	0.06
141	rs1317128681	D168V	-2.674	Deleterious	176	Probably Benign	0.27	0.106	Benign	2.79	Medium	0.33	Neutral	3	0.45 (84%)	Neutral	0.75	Neutral	Neutral	-33	0.66	23	Neutral	Disease	1	Neutral	3	Neutral	0.23
142	rs1783992900	D168Y	-2.678	Deleterious	176	Probably Benign	0.27	0.967	Probably Damaging	2.79	Medium	0.389	Neutral	2	0.28 (90%)	Neutral	0.72	Deleterious	Effect	44	0.71	25	Neutral	Disease	2	Disease	0	Deleterious	0.03
143	rs1468052959	T169A	-0.29	Neutral	91	Probably Benign	0.19	0.026	Benign	0.805	Low	0.138	Neutral	7	0.07 (97%)	Neutral	0.65	Neutral	Neutral	-2	0.53	19	Neutral	Neutral	8	Neutral	6	Neutral	0.54
144	rs1286171595	M170T	-3.677	Deleterious	361	Possibly Damaging	0.5	0.971	Probably Damaging	2.56	Medium	0.382	Neutral	2	0.53 (80%)	Disease	0.51	Deleterious	Effect	26	0.63	73	Deleterious	Neutral	5	Neutral	6	Deleterious	0.01
145	rs772832951	S172P	-2.433	Neutral	220	Possibly Damaging	0.5	0.007	Benign	2.54	Medium	0.631	Disease	3	0.49 (83%)	Neutral	0.51	Deleterious	Neutral	-47	0.72	17	Neutral	Disease	5	Disease	9	Neutral	0.05
146	rs771757151	G175E	0.911	Neutral	91	Probably Benign	0.19	0	Benign	-1.01	Neutral	0.23	Neutral	5	0.06 (97%)	Neutral	0.83	Neutral	Neutral	-82	0.93	10	Neutral	Neutral	5	Neutral	6	Neutral	0.2
147	rs1783992484	G175R	0.531	Neutral	91	Probably Benign	0.19	0	Benign	-2.39	Neutral	0.331	Neutral	3	0.01 (99%)	Neutral	0.83	Neutral	Neutral	-78	0.87	7	Neutral	Neutral	7	Neutral	1	Neutral	0.37
148	rs749780269	F178I	-1.346	Neutral	176	Probably Benign	0.27	0.975	Probably Damaging	2.485	Medium	0.196	Neutral	6	0.17 (93%)	Neutral	0.83	Neutral	Neutral	-49	0.72	21	Neutral	Neutral	0	Neutral	5	Neutral	0.39
149	rs780659290	F178L	-1.379	Neutral	176	Probably Benign	0.27	0.955	Possibly Damaging	2.485	Medium	0.312	Neutral	4	0.37 (87%)	Neutral	0.83	Neutral	Neutral	-49	0.72	25	Neutral	Neutral	1	Neutral	1	Neutral	0.65
150	rs6921269	Q179H	-0.595	Neutral	91	Probably Benign	0.19	0.001	Benign	0.85	Low	0.376	Neutral	2	0.11 (95%)	Neutral	0.83	Neutral	Neutral	-20	0.57	13	Neutral	Neutral	8	Neutral	4	Neutral	0.22
151	rs1373348430	Q179R	0.621	Neutral	91	Probably Benign	0.19	0	Benign	0.04	Neutral	0.152	Neutral	7	0.08 (96%)	Neutral	0.83	Neutral	Neutral	-92	0.97	7	Neutral	Neutral	8	Neutral	7	Neutral	1
152	rs1407091566	Q179E	-0.721	Neutral	91	Probably Benign	0.19	0.85	Possibly Damaging	1.735	Low	0.391	Neutral	2	0.20 (92%)	Neutral	0.83	Neutral	Neutral	-21	0.61	17	Neutral	Neutral	5	Neutral	6	Neutral	0.11
153	rs75543815	Y180C	-3.09	Deleterious	1036	Probably Damaging	0.85	0.354	Benign	3.21	Medium	0.572	Disease	1	0.25 (91%)	Neutral	0.63	Neutral	Neutral	-18	0.57	31	Neutral	Disease	3	Disease	3	Neutral	0.15
154	rs75543815	Y180F	-1.775	Neutral	1036	Probably Damaging	0.85	0.986	Probably Damaging	3.21	Medium	0.369	Neutral	3	0.42 (85%)	Neutral	0.83	Neutral	Effect	74	0.85	29	Neutral	Neutral	5	Neutral	6	Neutral	0.72
155	rs781670535	L181F	-3.072	Deleterious	1036	Probably Damaging	0.85	0.762	Possibly Damaging	2.085	Medium	0.481	Neutral	0	0.44 (84%)	Neutral	0.55	Deleterious	Effect	49	0.71	38	Neutral	Neutral	1	Disease	2	Deleterious	0.01
156	rs1386533390	L182P	-4.721	Deleterious	750	Probably Damaging	0.74	1	Probably Damaging	3.665	High	0.753	Disease	5	0.88 (92%)	Disease	0.87	Deleterious	Effect	86	0.91	84	Deleterious	Disease	6	Disease	9	Deleterious	0
157	rs113525437	C183R	-0.575	Neutral	91	Probably Benign	0.19	0.28	Benign	1.1	Low	0.742	Disease	5	0.50 (82%)	Neutral	0.51	Deleterious	Effect	6	0.53	54	Deleterious	Disease	0	Disease	4	Deleterious	0.04
158	rs1783991755	V184D	-2.664	Deleterious	176	Probably Benign	0.27	0.999	Probably Damaging	2.56	Medium	0.737	Disease	5	0.50 (79%)	Disease	0.87	Deleterious	Effect	67	0.8	49	Neutral	Disease	7	Disease	8	Deleterious	0.01
159	rs747307984	L185R	-3.4	Deleterious	176	Probably Benign	0.27	0.773	Possibly Damaging	3.515	High	0.801	Disease	6	0.84 (90%)	Disease	0.87	Deleterious	Effect	75	0.85	62	Deleterious	Disease	6	Disease	9	Deleterious	0
160	rs1554137341	Y187C	-6.729	Deleterious	1368	Probably Damaging	0.86	1	Probably Damaging	3.81	High	0.787	Disease	6	0.90 (93%)	Disease	0.87	Deleterious	Effect	65	0.8	74	Deleterious	Disease	3	Disease	9	Deleterious	0
161	rs777803269	D188A	-4.936	Deleterious	324	Possibly Damaging	0.5	1	Probably Damaging	3.57	High	0.475	Neutral	1	0.52 (79%)	Disease	0.72	Deleterious	Effect	9	0.53	20	Neutral	Neutral	5	Disease	5	Neutral	0.11
162	rs1270632409	D188N	-2.251	Neutral	324	Possibly Damaging	0.5	0.722	Possibly Damaging	2.325	Medium	0.377	Neutral	2	0.30 (89%)	Neutral	0.6	Neutral	Neutral	-74	0.87	16	Neutral	Neutral	6	Disease	2	Neutral	0.14
163	rs1561886617	K191E	-1.2	Neutral	176	Probably Benign	0.27	0.978	Probably Damaging	1.355	Low	0.257	Neutral	5	0.11 (95%)	Neutral	0.83	Neutral	Neutral	-39	0.66	8	Neutral	Neutral	7	Neutral	8	Neutral	0.28
164	rs1582037667	H192L	-3.082	Deleterious	324	Possibly Damaging	0.5	0.649	Possibly Damaging	1.35	Low	0.331	Neutral	3	0.10 (95%)	Neutral	0.83	Neutral	Neutral	-6	0.53	15	Neutral	Neutral	7	Neutral	3	Neutral	0.95
165	rs758437011	G194S	-4.475	Deleterious	1628	Probably Damaging	0.89	1	Probably Damaging	3.81	High	0.497	Neutral	0	0.83 (90%)	Disease	0.76	Deleterious	Effect	58	0.75	72	Deleterious	Neutral	0	Disease	7	Deleterious	0
166	rs1783957913	V199I	-0.697	Neutral	1036	Probably Damaging	0.85	0.956	Possibly Damaging	3.085	Medium	0.18	Neutral	6	0.38 (87%)	Neutral	0.83	Neutral	Neutral	-67	0.82	25	Neutral	Neutral	7	Neutral	2	Deleterious	0
167	rs755899157	P200L	-4.943	Deleterious	176	Probably Benign	0.27	0.981	Probably Damaging	2.13	Medium	0.4	Neutral	2	0.24 (91%)	Neutral	0.75	Neutral	Effect	29	0.63	40	Neutral	Neutral	4	Neutral	7	Neutral	0.2
168	rs767212983	H201R	-0.842	Neutral	91	Probably Benign	0.19	0.02	Benign	0	Neutral	0.24	Neutral	5	0.05 (97%)	Neutral	0.74	Neutral	Effect	1	0.53	13	Neutral	Neutral	8	Neutral	6	Deleterious	0.01
169	rs1783957566	H201Q	0.295	Neutral	91	Probably Benign	0.19	0.002	Benign	0.2	Neutral	0.168	Neutral	7	0.05 (97%)	Neutral	0.83	Neutral	Neutral	-22	0.61	12	Neutral	Neutral	9	Neutral	8	Deleterious	0.02
170	rs1783957485	E203K	-2.26	Neutral	361	Possibly Damaging	0.5	0.939	Possibly Damaging	3.69	High	0.718	Disease	4	0.57 (82%)	Disease	0.87	Deleterious	Effect	78	0.85	54	Deleterious	Neutral	2	Disease	8	Deleterious	0.02
171	rs79901429	I204T	-2.718	Deleterious	91	Probably Benign	0.19	0.99	Probably Damaging	2.695	Medium	0.569	Disease	1	0.61 (83%)	Disease	0.76	Deleterious	Effect	45	0.71	65	Deleterious	Neutral	1	Disease	3	Deleterious	0.01
172	rs761626260	L207W	-4.421	Deleterious	1036	Probably Damaging	0.85	1	Probably Damaging	3.315	Medium	0.69	Disease	4	0.44 (84%)	Neutral	0.76	Deleterious	Effect	17	0.59	71	Deleterious	Disease	2	Disease	8	Neutral	0.14
173	rs773986929	L207F	-2.886	Deleterious	1036	Probably Damaging	0.85	1	Probably Damaging	3.66	High	0.462	Neutral	1	0.42 (85%)	Neutral	0.6	Neutral	Effect	5	0.53	50	Neutral	Neutral	4	Disease	3	Neutral	0.55
174	rs72556347	F208L	-2.304	Neutral	750	Probably Damaging	0.74	0.038	Benign	2.04	Medium	0.38	Neutral	2	0.42 (85%)	Neutral	0.65	Neutral	Neutral	-27	0.61	30	Neutral	Neutral	5	Disease	2	Neutral	0.17
175	rs377085266	C212R	-5.037	Deleterious	750	Probably Damaging	0.74	0.999	Probably Damaging	3.13	Medium	0.717	Disease	4	0.69 (86%)	Disease	0.87	Deleterious	Effect	63	0.8	58	Deleterious	Disease	5	Disease	5	Neutral	0.13
176	rs1385426820	N213D	-1.005	Neutral	324	Possibly Damaging	0.5	0.012	Benign	1.24	Low	0.151	Neutral	7	0.09 (96%)	Neutral	0.83	Neutral	Neutral	-78	0.87	13	Neutral	Neutral	7	Neutral	5	Neutral	0.35
177	rs1456044944	N213S	-1.257	Neutral	324	Possibly Damaging	0.5	0.108	Benign	0.78	Neutral	0.131	Neutral	7	0.08 (96%)	Neutral	0.83	Neutral	Neutral	-69	0.82	8	Neutral	Neutral	8	Neutral	6	Neutral	0.52
178	rs56161402	R215H	0.587	Neutral	30	Probably Benign	0.13	0.003	Benign	-0.705	Neutral	0.113	Neutral	8	0.03 (98%)	Neutral	0.83	Neutral	Effect	2	0.53	7	Neutral	Neutral	9	Neutral	6	Neutral	0.42
179	rs763689814	R215C	-2.241	Neutral	30	Probably Benign	0.13	1	Probably Damaging	1.585	Low	0.358	Neutral	3	0.10 (96%)	Neutral	0.61	Deleterious	Effect	2	0.53	29	Neutral	Neutral	6	Neutral	0	Deleterious	0
180	rs17849975	C216R	-2.978	Deleterious	176	Probably Benign	0.27	0.093	Benign	1.67	Low	0.365	Neutral	3	0.16 (93%)	Neutral	0.63	Neutral	Neutral	-11	0.57	7	Neutral	Neutral	3	Disease	1	Neutral	0.62
181	rs766839260	C216Y	-2.183	Neutral	176	Probably Benign	0.27	0.942	Possibly Damaging	2.915	Medium	0.405	Neutral	2	0.31 (89%)	Neutral	0.65	Neutral	Neutral	-6	0.53	17	Neutral	Neutral	2	Disease	2	Neutral	1
182	rs1221777469	K219R	-0.864	Neutral	324	Possibly Damaging	0.5	0.436	Benign	1.385	Low	0.103	Neutral	8	0.09 (96%)	Neutral	0.83	Neutral	Neutral	-86	0.93	9	Neutral	Neutral	9	Neutral	9	Neutral	0.5
183	rs564243645	V220F	-1.878	Neutral	361	Possibly Damaging	0.5	0.986	Probably Damaging	2.205	Medium	0.325	Neutral	4	0.21 (92%)	Neutral	0.74	Neutral	Neutral	-52	0.78	22	Neutral	Neutral	4	Disease	2	Neutral	0.17
184	rs1467415970	V220A	-1.509	Neutral	361	Possibly Damaging	0.5	0.495	Possibly Damaging	1.95	Medium	0.16	Neutral	7	0.13 (94%)	Neutral	0.74	Neutral	Neutral	-11	0.57	19	Neutral	Neutral	3	Neutral	3	Neutral	0.55
185	rs772472108	A222D	-2.292	Neutral	97	Probably Benign	0.19	0.054	Benign	1.8	Low	0.468	Neutral	1	0.13 (94%)	Neutral	0.63	Neutral	Neutral	-36	0.66	16	Neutral	Neutral	1	Disease	4	Neutral	0.06
186	rs1211914655	E225K	-1.56	Neutral	176	Probably Benign	0.27	0.047	Benign	1.28	Low	0.319	Neutral	4	0.16 (93%)	Neutral	0.83	Neutral	Neutral	-23	0.61	10	Neutral	Neutral	2	Neutral	0	Neutral	0.07
187	rs139392616	R226Q	-0.91	Neutral	361	Possibly Damaging	0.5	0.956	Possibly Damaging	2.09	Medium	0.308	Neutral	4	0.16 (94%)	Neutral	0.83	Neutral	Effect	3	0.53	21	Neutral	Neutral	7	Neutral	5	Neutral	0.38
188	rs72552736	H227Q	-1.07	Neutral	324	Possibly Damaging	0.5	0.254	Benign	1.705	Low	0.155	Neutral	7	0.11 (95%)	Neutral	0.83	Neutral	Neutral	-51	0.78	11	Neutral	Neutral	5	Neutral	6	Neutral	0.3
189	rs372305203	H227P	-2.053	Neutral	324	Possibly Damaging	0.5	0.316	Benign	2.855	Medium	0.46	Neutral	1	0.36 (87%)	Neutral	0.68	Neutral	Effect	30	0.66	15	Neutral	Disease	2	Disease	1	Neutral	0.22
190	rs1156930109	H227Y	-1.27	Neutral	324	Possibly Damaging	0.5	0.057	Benign	2.51	Medium	0.302	Neutral	4	0.16 (94%)	Neutral	0.83	Neutral	Effect	12	0.59	17	Neutral	Neutral	4	Neutral	4	Neutral	1
191	rs780065109	G231A	-3.873	Deleterious	910	Probably Damaging	0.85	1	Probably Damaging	3.38	Medium	0.415	Neutral	2	0.61 (83%)	Disease	0.72	Deleterious	Effect	45	0.71	29	Neutral	Neutral	0	Disease	5	Deleterious	0
192	rs780065109	G231V	-5.603	Deleterious	910	Probably Damaging	0.85	1	Probably Damaging	3.38	Medium	0.64	Disease	3	0.85 (91%)	Disease	0.79	Deleterious	Effect	57	0.75	53	Deleterious	Disease	6	Disease	9	Deleterious	0
193	rs1446659749	I232V	-0.361	Neutral	176	Probably Benign	0.27	0.001	Benign	0.45	Neutral	0.076	Neutral	8	0.06 (97%)	Neutral	0.83	Neutral	Neutral	-48	0.72	15	Neutral	Neutral	9	Neutral	7	Neutral	0.89
194	rs745852340	D233E	-1.751	Neutral	176	Probably Benign	0.27	0.072	Benign	2.89	Medium	0.16	Neutral	7	0.14 (94%)	Neutral	0.83	Neutral	Effect	29	0.63	10	Neutral	Neutral	7	Neutral	8	Neutral	0.06
195	rs769842877	D233H	-3.318	Deleterious	176	Probably Benign	0.27	0.999	Probably Damaging	3.235	Medium	0.321	Neutral	4	0.48 (83%)	Neutral	0.51	Deleterious	Effect	35	0.66	17	Neutral	Neutral	4	Neutral	6	Deleterious	0.02
196	rs1384789739	C234Y	2.167	Neutral	30	Probably Benign	0.13	0	Benign	-2.24	Neutral	0.239	Neutral	5	0.00 (99%)	Neutral	0.83	Neutral	Neutral	-66	0.82	7	Neutral	Neutral	8	Neutral	7	Neutral	1
197	rs1384789739	C234S	-0.036	Neutral	30	Probably Benign	0.13	0.001	Benign	-0.63	Neutral	0.117	Neutral	8	0.06 (97%)	Neutral	0.83	Neutral	Neutral	-27	0.61	12	Neutral	Neutral	7	Neutral	6	Neutral	0.57
198	rs781105138	L235P	-3.34	Deleterious	91	Probably Benign	0.19	1	Probably Damaging	3.02	Medium	0.745	Disease	5	0.59 (82%)	Disease	0.87	Deleterious	Effect	59	0.75	52	Deleterious	Disease	6	Disease	9	Deleterious	0
199	rs150900439	K238E	-1.454	Neutral	176	Probably Benign	0.27	0.795	Possibly Damaging	1.89	Low	0.122	Neutral	8	0.09 (96%)	Neutral	0.74	Neutral	Neutral	-43	0.72	24	Neutral	Neutral	6	Neutral	9	Deleterious	0.03
200	rs1142345	Y240C	-5.15	Deleterious	910	Probably Damaging	0.85	1	Probably Damaging	3.59	High	0.648	Disease	3	0.68 (85%)	Disease	0.76	Deleterious	Effect	27	0.63	72	Deleterious	Neutral	1	Disease	6	Deleterious	0
201	rs1142345	Y240S	-4.695	Deleterious	910	Probably Damaging	0.85	1	Probably Damaging	3.245	Medium	0.413	Neutral	2	0.85 (91%)	Disease	0.72	Deleterious	Neutral	-10	0.63	55	Deleterious	Disease	0	Disease	7	Deleterious	0
202	rs1455177009	Y240H	-1.953	Neutral	910	Probably Damaging	0.85	0.956	Possibly Damaging	2.39	Medium	0.307	Neutral	4	0.35 (88%)	Neutral	0.63	Neutral	Neutral	-64	0.82	17	Neutral	Neutral	2	Disease	3	Deleterious	0
203	rs1783923675	T243A	-2.449	Neutral	750	Probably Damaging	0.74	1	Probably Damaging	2.065	Medium	0.093	Neutral	8	0.14 (94%)	Neutral	0.68	Neutral	Neutral	-22	0.61	21	Neutral	Neutral	8	Neutral	5	Deleterious	0.03
204	rs769317771	E244G	-1.852	Neutral	176	Probably Benign	0.27	0.994	Probably Damaging	2.08	Medium	0.133	Neutral	7	0.08 (96%)	Neutral	0.83	Neutral	Neutral	-27	0.61	15	Neutral	Neutral	8	Neutral	6	Neutral	0.08
*NA = Not available (No result obtained for this SNP from Mutation Accessor).

## Sheet: Table S2
Table S2
Predictions by structure-based tools with their respective scores for the 53 missense nsSNPs obtained after screening through sequence-based tools.
Legend :	6 or more tools
	Pre-identified SNPs
Sl. No.	Variant ID	Amino acid coordination number	CUPSAT			DUET						I-Mutant		MUpro				INPS-MD		PoPMuSiC		HoTMuSiC		SNPMuSiC
						mCSM		SDM		DUET				SVM		Neural Network
			Overall Stability	Torsion	Predicted ΔΔG (kcal/mol)	Score(kcal/mol)	Prediction	Score(kcal/mol)	Prediction	Score(kcal/mol)	Prediction	Predicted ΔΔG (kcal/mol)	Prediction	Effect	Confidence Score	Effect	Confidence Score	DDG (kcal/mol)	Effect	DDG (kcal/mol)	Effect (~4 or >4 : Strongly Decrease)	ΔTm (in K)	Effect (~-10 or <-10 : Strongly Decrease)	Prediction Score	Effect (~1 or >1 : Strongly Decrease)
1	rs72552741	W33G	Destabilising	Unfavourable	-3.28	-3.49	Destabilizing	-3.35	Destabilizing	-3.3	Destabilizing	-1.56	Decrease	Decrease	-0.776	Decrease	-0.999	-2.26579	Decrease	3.99	Strongly Decrease	-10.17	Strongly Decrease	1.07	Strongly Decrease
2	rs200695400	F40S	Destabilising	Favourable	-3.82	-1.142	Destabilizing	-1.55	Destabilizing	-1.299	Destabilizing	-0.44	Increase	Decrease	-0.011	Decrease	-0.726	-1.12808	Decrease	1.27	Decrease	-2.73	Decrease	0.35	Decrease
3	rs1446592306	F40L	Destabilising	Favourable	-3.24	-0.67	Destabilizing	0.16	Stabilizing	-0.587	Destabilizing	-0.07	Increase	Increase	0.121	Increase	0.832	-0.74326	Neutral	0.77	Decrease	-1.91	Decrease	-0.07	Neutral
4	rs757081801	H41R	Destabilising	Unfavourable	-5.02	-1.011	Destabilizing	-0.76	Destabilizing	-1.039	Destabilizing	0.17	Increase	Decrease	-0.723	Increase	0.699	-0.56835	Neutral	1.31	Decrease	-2.57	Decrease	0.37	Decrease
5	rs762702707	H46R	Destabilising	Unfavourable	-3.36	-1.502	Destabilizing	-1.99	Destabilizing	-1.641	Destabilizing	-0.33	Decrease	Decrease	-0.674	Decrease	-0.682	-0.45268	Neutral	1.39	Decrease	-3.87	Decrease	0.45	Decrease
6	rs72552740	L49S	Destabilising	Unfavourable	-2.26	-2.517	Destabilizing	-4.31	Destabilizing	-2.93	Destabilizing	-2.39	Decrease	Decrease	-1	Decrease	-0.998	-2.98004	Decrease	3.27	Decrease	-8.6	Decrease	0.56	Decrease
7	rs757971326	H52D	Destabilising	Favourable	-0.4	-1.626	Destabilizing	-0.55	Destabilizing	-1.465	Destabilizing	-0.61	Decrease	Decrease	-0.359	Decrease	-0.793	-1.72626	Decrease	0.5	Decrease	-3.08	Decrease	0.27	Decrease
8	rs1236222449	F66I	Destabilising	Favourable	-2.95	-0.686	Destabilizing	0.43	Stabilizing	-0.491	Destabilizing	-1.14	Decrease	Decrease	-0.535	Decrease	-0.999	-0.28179	Neutral	2.09	Decrease	-5.05	Decrease	0.39	Decrease
9	rs1368439131	P68L	Destabilising	Unfavourable	-9.08	-0.315	Destabilizing	2.35	Stabilizing	0.382	Stabilizing	-0.45	Decrease	Decrease	-0.56	Decrease	-0.672	1.72111	Neutral	0.6	Decrease	-1.44	Decrease	0.94	Strongly Decrease
10	rs1784276391	P68S	Destabilising	Favourable	-1.24	-2.83	Destabilizing	-0.2	Destabilizing	-2.756	Destabilizing	-1.61	Decrease	Decrease	-0.84	Decrease	-0.999	-1.21979	Decrease	1.81	Decrease	-4.64	Decrease	0.66	Decrease
11	rs200591577	L69V	Destabilising	Unfavourable	-2.82	-1.559	Destabilizing	0.06	Stabilizing	-1.431	Destabilizing	-1.42	Decrease	Decrease	-1	Decrease	-0.999	-1.44252	Decrease	1.5	Decrease	-1.66	Decrease	-0.11	Neutral
12	rs200591577	L69F	Destabilising	Unfavourable	-1.09	-1.632	Destabilizing	-0.33	Destabilizing	-1.676	Destabilizing	-1.27	Decrease	Decrease	-0.94	Decrease	-0.99	-0.0631	Neutral	0.49	Decrease	0.17	Increase	-0.13	Neutral
13	rs777686348	G71R	Destabilising	Unfavourable	-5.13	-1.02	Destabilizing	-1.7	Destabilizing	-1.144	Destabilizing	-0.24	Decrease	Decrease	-0.627	Decrease	-0.549	-0.78882	Neutral	3.04	Decrease	-6.86	Decrease	0.73	Decrease
14	rs778578091	E75K	Destabilising	Favourable	-3.73	1.657	Stabilizing	-1.53	Destabilizing	1.672	Stabilizing	-0.8	Decrease	Decrease	-0.538	Decrease	-0.798	-0.85203	Neutral	0.95	Decrease	-2.07	Decrease	0.25	Decrease
15	rs1200214781	M76K	Destabilising	Favourable	-5.31	-1.345	Destabilizing	-1.86	Destabilizing	-1.164	Destabilizing	-1.42	Decrease	Decrease	-0.529	Decrease	-0.995	-1.82001	Decrease	2.59	Decrease	-4.63	Decrease	0.61	Decrease
16	rs1256618794	W78C	Stabilising	Unfavourable	1.84	-1.838	Destabilizing	0.21	Stabilizing	-1.359	Destabilizing	-1.22	Decrease	Decrease	-0.345	Decrease	-0.999	-1.98645	Decrease	2.44	Decrease	-4.91	Decrease	1.05	Strongly Decrease
17	rs753277177	W78R	Destabilising	Favourable	-2	-2.253	Destabilizing	-0.06	Destabilizing	-1.797	Destabilizing	-0.99	Decrease	Decrease	-0.149	Decrease	-0.841	-2.01103	Decrease	1.71	Decrease	-2.27	Decrease	1.03	Strongly Decrease
18	rs1800462	A80P	Destabilising	Unfavourable	-0.76	-0.707	Destabilizing	-4.45	Destabilizing	-1.385	Destabilizing	-1.33	Decrease	Decrease	-0.826	Decrease	-0.528	-1.81528	Decrease	1.54	Decrease	-4.8	Decrease	0.32	Decrease
19	rs111901354	R82G	Stabilising	Unfavourable	0.1	-1.203	Destabilizing	0.18	Stabilizing	-1.003	Destabilizing	-1.28	Decrease	Decrease	-0.549	Decrease	-0.91	-1.39947	Decrease	1.11	Decrease	-2.15	Decrease	-0.1	Neutral
20	rs111901354	R82W	Destabilising	Unfavourable	-2	-0.335	Destabilizing	-0.45	Destabilizing	-0.627	Destabilizing	-0.41	Decrease	Decrease	-0.438	Increase	0.598	-0.59913	Neutral	0.48	Decrease	-0.37	Decrease	-0.05	Neutral
21	rs1293957844	G83V	Destabilising	Unfavourable	-3.66	-0.485	Destabilizing	-1.6	Destabilizing	-0.667	Destabilizing	-0.34	Decrease	Increase	0.053	Increase	0.683	-1.31222	Decrease	2.21	Decrease	-3.21		0.76	Decrease
22	rs1235431245	H84D	Destabilising	Unfavourable	-7.39	-0.803	Destabilizing	-1.84	Destabilizing	-1.095	Destabilizing	-1.04	Decrease	Decrease	-0.465	Decrease	-0.986	-1.43841	Decrease	1.09	Decrease	5.71	Decrease	0.83	Decrease
23	rs1582044292	H84L	Destabilising	Favourable	-8.46	-0.502	Destabilizing	-0.26	Destabilizing	-0.587	Destabilizing	-0.23	Decrease	Decrease	-0.286	Decrease	-0.587	-0.11493	Neutral	-0.18	Increase	0.11	Increase	0.99	Strongly Decrease
24	rs753545734	G88S	Destabilising	Favourable	-2.11	-1.057	Destabilizing	-2.33	Destabilizing	-1.102	Destabilizing	-1.48	Decrease	Decrease	-0.519	Decrease	-0.999	-1.04636	Decrease	0.59	Decrease	-1.79	Decrease	0.38	Decrease
25	rs753545734	G88C	Stabilising	Favourable	3.41	-0.025	Destabilizing	-0.56	Destabilizing	0.212	Stabilizing	-1.42	Decrease	Decrease	-0.443	Decrease	-0.953	-0.07112	Neutral	-1.22	Increase	2.34	Increase	0.87	Decrease
26	rs1784191846	V89E	Destabilising	Unfavourable	-5.58	-2.908	Destabilizing	-3.36	Destabilizing	-3.287	Destabilizing	-1.83	Decrease	Decrease	-0.63	Decrease	-1	-2.4641	Decrease	4.12	Strongly Decrease	-10.41	Strongly Decrease	0.63	Decrease
27	rs1681788109	E90V	Destabilising	Favourable	-12.9	-0.64	Destabilizing	1.53	Stabilizing	-0.098	Destabilizing	-0.18	Increase	Decrease	-0.688	Decrease	-0.742	0.766252	Neutral	-0.62	Increase	3.96	Increase	0.71	Decrease
28	rs1474060016	L105R	Destabilising	Unfavourable	-0.44	-0.826	Destabilizing	-0.8	Destabilizing	-0.763	Destabilizing	-1.51	Decrease	Decrease	-0.579	Decrease	-0.945	-0.77298	Neutral	0.83	Decrease	-0.84	Decrease	0.3	Decrease
29	rs886061266	I112N	Stabilising	Favourable	1.1	-1.823	Destabilizing	-2.07	Destabilizing	-1.919	Destabilizing	-1.63	Decrease	Decrease	-0.631	Decrease	-1	-1.86492	Decrease	1.46	Decrease	-3.95	Decrease	0.55	Decrease
30	rs1396619437	S129P	Stabilising	Unfavourable	1.26	-0.288	Destabilizing	-0.66	Destabilizing	-0.188	Destabilizing	-1.18	Decrease	Decrease	-0.511	Increase	0.775	-0.83755	Neutral	1.4	Decrease	-2.67	Decrease	0.18	Decrease
31	rs72552738	C132Y	Stabilising	Unfavourable	5.05	-1.263	Destabilizing	-1.71	Destabilizing	-1.445	Destabilizing	-0.96	Decrease	Decrease	-0.636	Decrease	-0.892	-1.63121	Decrease	1.11	Decrease	-1.34	Decrease	0.74	Decrease
32	rs72552737	G144R	Destabilising	Unfavourable	-3.31	-0.508	Destabilizing	-2.44	Destabilizing	-0.578	Destabilizing	-0.58	Decrease	Decrease	-0.583	Decrease	-0.882	-0.2946	Neutral	2.03	Decrease	-2.42	Decrease	0.35	Decrease
33	rs1310627040	I149T	Destabilising	Favourable	-1.74	-3.262	Destabilizing	-3.26	Destabilizing	-3.534	Destabilizing	-1.35	Decrease	Decrease	-0.469	Decrease	-1	-3.1791	Decrease	2.86	Decrease	-6.61	Decrease	0.43	Decrease
34	rs1447033392	W150G	Destabilising	Unfavourable	-5.92	-3.164	Destabilizing	-2.43	Destabilizing	-3.105	Destabilizing	-1.85	Decrease	Decrease	-1	Decrease	-1	-3.03396	Decrease	4.58	Strongly Decrease	-10.38	Strongly Decrease	1.09	Strongly Decrease
35	rs1354851110	D151Y	Stabilising	Favourable	0.32	0.419	Stabilizing	-0.45	Destabilizing	0.375	Stabilizing	-0.4	Decrease	Decrease	-0.551	Decrease	-0.783	0.169665	Neutral	-0.96	Increase	-0.16	Decrease	0.78	Decrease
36	rs1408113946	R152T	Destabilising	Favourable	-2.65	-0.776	Destabilizing	-0.04	Destabilizing	-0.534	Destabilizing	-0.7	Decrease	Decrease	-0.632	Decrease	-0.962	-1.20317	Decrease	1.11	Decrease	-1.59	Decrease	0.22	Decrease
37	rs1800460	A154T	Stabilising	Favourable	2.65	-1.266	Destabilizing	-1.88	Destabilizing	-1.452	Destabilizing	-1.17	Decrease	Decrease	-0.409	Decrease	-0.903	-0.39161	Neutral	1.11	Decrease	-3.22	Decrease	0.01	Decrease
38	rs1158437171	L155S	Stabilising	Favourable	1.2	-3.759	Destabilizing	-3.37	Destabilizing	-4.182	Destabilizing	-2.26	Decrease	Decrease	-1	Decrease	-1	-3.30245	Decrease	3.01	Decrease	-7.82	Decrease	0.48	Decrease
39	rs112339338	R163S	Destabilising	Unfavourable	-2.4	-2.438	Destabilizing	-2.39	Destabilizing	-2.814	Destabilizing	-1.35	Decrease	Decrease	-1	Decrease	-1	-1.79489	Decrease	1.62	Decrease	-3.17	Decrease	0.3	Decrease
40	rs112339338	R163C	Stabilising	Unfavourable	2.78	-1.88	Destabilizing	-1	Destabilizing	-1.951	Destabilizing	-1.16	Decrease	Decrease	-1	Decrease	-1	-0.84215	Neutral	1.3	Decrease	-0.85	Decrease	0.61	Decrease
41	rs201695576	Y166C	Stabilising	Unfavourable	2.2	-2.018	Destabilizing	-1.05	Destabilizing	-1.987	Destabilizing	-1.81	Decrease	Decrease	-0.763	Decrease	-1	-1.59165	Decrease	2.18	Decrease	-5.51	Decrease	0.76	Decrease
42	rs1386533390	L182P	Destabilising	Unfavourable	-9.24	-1.479	Destabilizing	-4.31	Destabilizing	-2.162	Destabilizing	-2.03	Decrease	Decrease	-1	Decrease	-1	-3.5618	Decrease	4.52	Strongly Decrease	-9.67	Strongly Decrease	0.61	Decrease
43	rs1783991755	V184D	Destabilising	Unfavourable	-8.49	-2.452	Destabilizing	-3.45	Destabilizing	-2.842	Destabilizing	-1.88	Decrease	Decrease	-0.798	Decrease	-0.993	-2.14041	Decrease	3.13	Decrease	-8.83	Decrease	0.37	Decrease
44	rs747307984	L185R	Stabilising	Unfavourable	2.64	-1.842	Destabilizing	-1.91	Destabilizing	-1.717	Destabilizing	-1.72	Decrease	Decrease	-0.435	Decrease	-1	-1.12498	Decrease	1.93	Decrease	-2.12	Decrease	0.2	Decrease
45	rs1554137341	Y187C	Destabilising	Favourable	-6.99	-1.785	Destabilizing	-1	Destabilizing	-1.736	Destabilizing	-1.33	Decrease	Decrease	-0.847	Decrease	-1	-1.78948	Decrease	2.34	Decrease	-4.36	Decrease	0.69	Decrease
46	rs758437011	G194S	Stabilising	Unfavourable	1.12	-1.468	Destabilizing	-4.06	Destabilizing	-1.871	Destabilizing	-1.34	Decrease	Decrease	-0.579	Decrease	-0.738	-0.73602	Neutral	1.39	Decrease	-3.12	Decrease	0.2	Decrease
47	rs79901429	I204T	Destabilising	Unfavourable	-3.59	-3.075	Destabilizing	-3.46	Destabilizing	-3.39	Destabilizing	-2.41	Decrease	Decrease	-0.914	Decrease	-1	-2.98734	Decrease	2.2	Decrease	-6.24	Decrease	0.29	Decrease
48	rs761626260	L207W	Destabilising	Unfavourable	-0.54	-1.745	Destabilizing	-1.73	Destabilizing	-1.923	Destabilizing	-2.04	Decrease	Decrease	-0.904	Decrease	-0.922	-1.43533	Decrease	0.62	Decrease	-1.01	Decrease	0.39	Decrease
49	rs377085266	C212R	Destabilising	Unfavourable	-5.56	-1.009	Destabilizing	-1.78	Destabilizing	-0.824	Destabilizing	-0.38	Decrease	Decrease	-0.94	Decrease	-0.698	-1.31434	Decrease	1.34	Decrease	-4.35	Decrease	0.91	Decrease
50	rs780065109	G231V	Destabilising	Unfavourable	-3.74	-0.22	Destabilizing	-2.32	Destabilizing	-0.438	Destabilizing	-0.74	Decrease	Decrease	-0.294	Increase	0.532	0.305459	Neutral	2.23	Decrease	-3.74	Decrease	0.64	Decrease
51	rs781105138	L235P	Destabilising	Unfavourable	-0.67	-1.343	Destabilizing	-4.24	Destabilizing	-2.03	Destabilizing	-1.84	Decrease	Decrease	-0.788	Decrease	-1	-1.73434	Decrease	2.97	Decrease	-8.05	Decrease	0.22	Decrease
52	rs1142345	Y240C	Destabilising	Favourable	-0.23	-2.202	Destabilizing	-1.21	Destabilizing	-2.304	Destabilizing	-1.31	Decrease	Decrease	-0.664	Decrease	-0.916	-0.84666	Neutral	2.26	Decrease	-4.33	Decrease	0.63	Decrease
53	rs1142345	Y240S	Destabilising	Favourable	-3.09	-3.87	Destabilizing	-3.05	Destabilizing	-4.09	Destabilizing	-1.6	Decrease	Decrease	-1	Decrease	-0.9597	-2.02077	Decrease	3.8	Strongly Decrease	-7.85	Decrease	0.62	Decrease

## Sheet: Table S3
Table S3
Predictions made by sequence-based tools, structure-based tools, MSA tools and ConSurf for pre-identified SNPs.
Legend :	SNPs selected as per the established screening process
	Pre-identified SNPs
Sl. No.	Variant ID	Amino acid coordination number	SEQUENCE-BASED TOOLS																											STRUCTURE-BASED TOOLS
																														CUPSAT			DUET						I-Mutant		MUpro				INPS-MD		PoPMuSiC		HoTMuSiC
			PROVEAN		PANTHER			PolyPhen-2		Mutation Assessor		Meta-SNP			PMut		PredictSNP1		SNAP 2			SuSPect		SNPs&GO		PhD-SNP		SIFT					mCSM		SDM		DUET				SVM		Neural Network
			Score	Prediction	Preservation Time	Message	Pdel	Score	Prediction	FI Score	Func. Impact	Score	Prediction	RI	Score(%)	Prediction	Score(%)	Prediction	Prediction	Score	Expected accuracy	Disease propensity score	Prediction	Prediction	RI	Prediction	RI	Prediction	Score	Overall Stability	Torsion	Predicted ΔΔG (kcal/mol)	Score(kcal/mol)	Prediction	Score(kcal/mol)	Prediction	Score(kcal/mol)	Prediction	DDG value prediction(kcal/mol)	Prediction	Effect	Confidence Score	Effect	Confidence Score	DDG (kcal/mol)	Effect	DDG (kcal/mol)	Effect (~4 or >4 : Strongly Decrease)	ΔTm (in K)
1	rs9333569	M1V	-1.524	Neutral	1628	Probably Damaging	0.89	0.473	Possibly Damaging	NA**	NA**	0.165	Neutral	7	0.48 (83%)	Neutral	0.73	Neutral	Neutral	-43	0.72	7	Neutral	Neutral	7	Neutral	8	Deleterious	0	NA***
2	rs72552742	E28V	-3.788	Deleterious	91	Probably Benign	0.19	0.853	Possibly Damaging	2.975	Medium	0.466	Neutral	1	0.57 (81%)	Disease	0.6	Neutral	Effect	55	0.75	23	Neutral	Neutral	3	Disease	1	Deleterious	0.01	Destabilizing	Unfavourable	-0.36	-0.226	Destabilizing	-0.24	Destabilizing	0.02	Stabilizing	0.49	Increase	Decrease	-0.903	Decrease	-0.556	0.731544	Neutral	0.29	Decrease	-1.32
3	NA*	Q42E	-1.308	Neutral	176	Probably Benign	0.27	0.025	Benign	2.425	Medium	0.167	Neutral	7	0.21 (92%)	Neutral	0.83	Neutral	Neutral	-79	0.87	21	Neutral	Neutral	1	Neutral	3	Neutral	0.11	Destabilizing	Unfavourable	0.13	-0.767	Destabilizing	0.67	Stabilizing	-0.411	Destabilizing	-0.09	Increase	Decrease	-0.385	Increase	0.556	-0.561771	Neutral	0.84	Decrease	-1.04
4	rs72552740	L49S	-4.958	Deleterious	1368	Probably Damaging	0.86	1	Probably Damaging	3.8	High	0.703	Disease	4	0.89 (92%)	Disease	0.87	Deleterious	Effect	78	0.85	89	Deleterious	Disease	4	Disease	4	Deleterious	0	Destabilizing	Unfavourable	-2.26	-2.517	Destabilizing	-4.31	Destabilizing	-2.93	Destabilizing	-2.39	Decrease	Decrease	-1	Decrease	-0.998	-2.98003	Decrease	3.27	Decrease	-8.6
5	rs200591577	L69V	-2.833	Deleterious	1368	Probably Damaging	0.86	1	Probably Damaging	3.81	High	0.752	Disease	5	0.88 (92%)	Disease	0.87	Deleterious	Effect	59	0.75	82	Deleterious	Disease	0	Disease	7	Deleterious	0	Destabilizing	Unfavourable	-2.82	-1.559	Destabilizing	0.06	Stabilizing	-1.431	Destabilizing	-1.42	Decrease	Decrease	-1	Decrease	-0.999	-1.44251	Decrease	1.5	Decrease	-1.66
6	rs777686348	G71R	-7.039	Deleterious	1628	Probably Damaging	0.89	0.994	Probably Damaging	3.81	High	0.779	Disease	6	0.89 (92%)	Disease	0.87	Deleterious	Effect	89	0.91	94	Deleterious	Disease	2	Disease	9	Deleterious	0	Destabilizing	Unfavourable	-5.13	-1.02	Destabilizing	-1.7	Destabilizing	-1.144	Destabilizing	-0.24	Decrease	Decrease	-0.627	Decrease	-0.549	-0.788822	Neutral	3.04	Decrease	-6.86
7	rs281874771	A73V	-2.694	Deleterious	750	Probably Damaging	0.74	0.999	Probably Damaging	3.18	Medium	0.607	Disease	2	0.69 (86%)	Disease	0.76	Deleterious	Effect	49	0.71	68	Deleterious	Neutral	2	Neutral	1	Deleterious	0.01	Destabilizing	Unfavourable	-5.31	-0.607	Destabilizing	-0.41	Destabilizing	-0.529	Destabilizing	0.12	Increase	Increase	1	Increase	0.6741	-0.998846	Neutral	0.68	Decrease	-1.63
8	rs1800462	A80P	-3.785	Deleterious	910	Probably Damaging	0.85	0.997	Probably Damaging	3.66	High	0.763	Disease	5	0.88 (92%)	Disease	0.87	Deleterious	Effect	93	0.95	78	Deleterious	Disease	6	Disease	8	Deleterious	0.01	Destabilizing	Unfavourable	-0.76	-0.707	Destabilizing	-4.45	Destabilizing	-1.385	Destabilizing	-1.33	Decrease	Decrease	-0.826	Decrease	-0.528	-1.81528	Decrease	1.54	Decrease	-4.8
9	rs111901354	R82W	-2.866	Deleterious	176	Probably Benign	0.27	1	Probably Damaging	2.78	Medium	0.654	Disease	3	0.24 (91%)	Neutral	0.87	Deleterious	Effect	62	0.8	52	Deleterious	Disease	5	Disease	4	Deleterious	0	Destabilizing	Unfavourable	-2	-0.335	Destabilizing	-0.45	Destabilizing	-0.627	Destabilizing	-0.41	Decrease	Decrease	-0.438	Increase	0.598	-0.59913	Neutral	0.48	Decrease	-0.37
10	NA*	Y107D	-7.232	Deleterious	1036	Probably Damaging	0.85	1	Probably Damaging	3.195	Medium	0.57	Disease	1	0.71 (86%)	Disease	0.87	Deleterious	Effect	72	0.85	18	Neutral	Disease	3	Disease	0	Deleterious	0.03	Destabilizing	Unfavourable	-0.44	-0.684	Destabilizing	-1.05	Destabilizing	-0.597	Destabilizing	-1.12	Decrease	Decrease	-0.1666	Decrease	-0.8832	-1.05526	Decrease	2.01	Decrease	-4.29
11	rs115106679	E114K	-1.716	Neutral	176	Probably Benign	0.27	0.968	Probably Damaging	2.605	Medium	0.244	Neutral	5	0.21 (92%)	Neutral	0.83	Neutral	Neutral	-5	0.53	13	Neutral	Neutral	4	Neutral	5	Deleterious	0.03	Destabilizing	Favourable	-1.98	-0.173	Destabilizing	-0.17	Destabilizing	0.001	Stabilizing	-0.74	Decrease	Decrease	-0.3407	Decrease	-0.6972	-0.1646	Neutral	0.64	Decrease	-0.9
12	rs200220210	S125L	-4.022	Deleterious	324	Possibly Damaging	0.5	0.569	Possibly Damaging	2.855	Medium	0.264	Neutral	5	0.49 (83%)	Neutral	0.65	Neutral	Neutral	-25	0.61	9	Neutral	Neutral	6	Neutral	0	Neutral	0.23	Destabilizing	Unfavourable	-0.42	-0.392	Destabilizing	1.36	Stabilizing	0.103	Stabilizing	-0.63	Increase	Decrease	-0.14	Increase	0.899	0.221543	Neutral	0.8	Decrease	-1.27
13	rs72552738	C132Y	-5.418	Deleterious	455	Probably Damaging	0.57	0.507	Possibly Damaging	3.265	Medium	0.718	Disease	4	0.69 (85%)	Disease	0.55	Deleterious	Neutral	-5	0.53	65	Deleterious	Disease	2	Disease	5	Deleterious	0.01	Stabilizing	Unfavourable	5.05	-1.263	Destabilizing	-1.71	Destabilizing	-1.445	Destabilizing	-0.96	Decrease	Decrease	-0.636	Decrease	-0.892	-1.63121	Decrease	1.11	Decrease	-1.34
14	rs72552737	G144R	-6.323	Deleterious	1037	Probably Damaging	0.85	1	Probably Damaging	2.84	Medium	0.64	Disease	3	0.45 (84%)	Neutral	0.87	Deleterious	Effect	27	0.63	31	Neutral	Disease	6	Disease	7	Deleterious	0.01	Destabilizing	Unfavourable	-3.31	-0.508	Destabilizing	-2.44	Destabilizing	-0.578	Destabilizing	-0.58	Decrease	Decrease	-0.583	Decrease	-0.882	-0.294599	Neutral	2.03	Decrease	-2.42
15	rs1800460	A154T	-2.526	Deleterious	176	Probably Benign	0.27	0.93	Possibly Damaging	3.665	High	0.756	Disease	5	0.70 (86%)	Disease	0.87	Deleterious	Effect	86	0.91	60	Deleterious	Disease	4	Disease	9	Deleterious	0	Stabilizing	Favourable	2.65	-1.266	Destabilizing	-1.88	Destabilizing	-1.452	Destabilizing	-1.17	Decrease	Decrease	-0.409	Decrease	-0.903	-0.39161	Neutral	1.11	Decrease	-3.22
16	rs112339338	R163C	-5.436	Deleterious	1628	Probably Damaging	0.89	1	Probably Damaging	3.755	High	0.817	Disease	6	0.83 (90%)	Disease	0.87	Deleterious	Effect	75	0.85	94	Deleterious	Disease	4	Disease	9	Deleterious	0	Stabilizing	Unfavourable	2.78	-1.88	Destabilizing	-1	Destabilizing	-1.951	Destabilizing	-1.16	Decrease	Decrease	-1	Decrease	-1	-0.84215	Neutral	1.3	Decrease	-0.85
17	rs144041067	R163H	-3.474	Deleterious	1628	Probably Damaging	0.89	0.957	Probably Damaging	2.86	Medium	0.561	Disease	1	0.49 (83%)	Neutral	0.76	Deleterious	Effect	48	0.71	75	Deleterious	Neutral	2	Disease	8	Neutral	0.07	Destabilizing	Unfavourable	-0.48	-1.973	Destabilizing	-0.73	Destabilizing	-2.082	Destabilizing	-1.41	Decrease	Decrease	-1	Decrease	-1	-1.30448	Decrease	0.88	Decrease	-1.16
18	NA*	R163P	-5.262	Deleterious	1628	Probably Damaging	0.89	1	Probably Damaging	3.755	High	0.868	Disease	7	0.88 (92%)	Disease	0.87	Deleterious	Effect	91	0.95	90	Deleterious	Disease	6	Disease	9	Deleterious	0	Stabilizing	Unfavourable	0.43	-1.082	Destabilizing	-2.54	Destabilizing	-1.648	Destabilizing	-1.2	Decrease	Decrease	-0.945	Decrease	-1	-1.76693	Decrease	2.07	Decrease	-4.48
19	rs201695576	Y166C	-7.262	Deleterious	1368	Probably Damaging	0.86	1	Probably Damaging	3.81	High	0.861	Disease	7	0.89 (92%)	Disease	0.87	Deleterious	Effect	62	0.8	88	Deleterious	Disease	7	Disease	9	Deleterious	0	Stabilizing	Unfavourable	2.2	-2.018	Destabilizing	-1.05	Destabilizing	-1.987	Destabilizing	-1.81	Decrease	Decrease	-0.763	Decrease	-1	-1.59165	Decrease	2.18	Decrease	-5.51
20	rs74423290	A167G	-2.727	Deleterious	176	Probably Benign	0.27	0.846	Possibly Damaging	3.33	Medium	0.494	Neutral	0	0.55 (81%)	Disease	0.61	Deleterious	Effect	51	0.75	55	Deleterious	Neutral	4	Disease	3	Neutral	0.06	Destabilizing	Unfavourable	-4.05	-1.108	Destabilizing	-2.17	Destabilizing	-1.321	Destabilizing	-2.07	Decrease	Decrease	-0.625	Decrease	-1	-1.64201	Decrease	1.3	Decrease	-3.32
21	rs72556347	F208L	-2.304	Neutral	750	Probably Damaging	0.74	0.038	Benign	2.04	Medium	0.38	Neutral	2	0.42 (85%)	Neutral	0.65	Neutral	Neutral	-27	0.61	30	Neutral	Neutral	5	Disease	2	Neutral	0.17	Destabilizing	Unfavourable	-0.63	-0.033	Destabilizing	-1.53	Destabilizing	-0.07	Destabilizing	-1.11	Decrease	Decrease	-0.794	Decrease	-0.78	-1.21402	Decrease	1.35	Decrease	-3.27
22	rs377085266	C212R	-5.037	Deleterious	750	Probably Damaging	0.74	0.999	Probably Damaging	3.13	Medium	0.717	Disease	4	0.69 (86%)	Disease	0.87	Deleterious	Effect	63	0.8	58	Deleterious	Disease	5	Disease	5	Neutral	0.13	Destabilizing	Unfavourable	-5.56	-1.009	Destabilizing	-1.78	Destabilizing	-0.824	Destabilizing	-0.38	Decrease	Decrease	-0.94	Decrease	-0.698	-1.31434	Decrease	1.34	Decrease	-4.35
23	rs150900439	K238E	-1.454	Neutral	176	Probably Benign	0.27	0.795	Possibly Damaging	1.89	Low	0.122	Neutral	8	0.09 (96%)	Neutral	0.74	Neutral	Neutral	-43	0.72	24	Neutral	Neutral	6	Neutral	9	Deleterious	0.03	Stabilizing	Unfavourable	0.48	-1.06	Destabilizing	0.16	Stabilizing	-0.682	Destabilizing	-0.86	Decrease	Decrease	-0.552	Decrease	-0.758	-0.831178	Neutral	0.79	Decrease	-1.36
24	rs1142345	Y240C	-5.15	Deleterious	910	Probably Damaging	0.85	1	Probably Damaging	3.59	High	0.648	Disease	3	0.68 (85%)	Disease	0.76	Deleterious	Effect	27	0.63	72	Deleterious	Neutral	1	Disease	6	Deleterious	0	Destabilizing	Favourable	-0.23	-2.202	Destabilizing	-1.21	Destabilizing	-2.304	Destabilizing	-1.31	Decrease	Decrease	-0.664	Decrease	-0.916	-0.846656	Neutral	2.26	Decrease	-4.33
25	rs1142345	Y240S	-4.695	Deleterious	910	Probably Damaging	0.85	1	Probably Damaging	3.245	Medium	0.413	Neutral	2	0.85 (91%)	Disease	0.72	Deleterious	Neutral	-10	0.63	55	Deleterious	Disease	0	Disease	7	Deleterious	0	Destabilizing	Favourable	-3.09	-3.87	Destabilizing	-3.05	Destabilizing	-4.09	Destabilizing	-1.6	Decrease	Decrease	-1	Decrease	-0.9597	-2.02077	Decrease	3.8	Strongly Decrease	-7.85
*NA = Not available in the dbSNP database.
**NA = Not available (No result obtained for this SNP from Mutation Accessor).
***NA = Not available (Residue 1 has been deleted in the PDB file, hence it's deleterious nature cannot be predicted using structure-based tools).
****Number of tools predicting the given SNP as deleterious.
*****The deleterious nature of the SNPs predicted by experimental means (D=Dangerous,VD=Very Dangerous).
[truncated: 13 more columns]

## Sheet: Table S4
Table S4
Conservation analysis results predicted by ConSurf for all residues of TPMT (2H11).
Legend :	Deleterious (>=6)
Residue	Amino Acid	Score	Color	Residue Variety
17	E	-0.186	6	Q,K,G,E,D,S
18	V	2.268	1	K,L,V,E,A,R,T,Q,S,I,P
19	Q	-1.128	8	M,K,N,Q,T,I
20	K	0.414	4	I,G,R,Q,T,W,A,E,L,K,M
21	N	1.144	2	G,P,S,C,N,K,H,E,Y,D
22	Q	0.751	3	T,Q,R,F,G,S,N,L,K,D,E
23	V	0.25	4	I,F,T,Q,A,E,D,Y,L,N,V,M,H
24	L	0.38	4	A,W,T,R,F,P,I,M,V,L,N
25	T	0.072	5	V,L,N,K,D,E,T,Q,R,A,P,S
26	L	0.864	3	P,S,F,T,Q,A,E,D,X,L,C,V,K,M
27	E	0.561	3	I,G,P,S,Q,T,A,E,D,C,N,V,M,K
28	E	-0.117	5	A,Q,T,R,F,G,H,K,L,Y,D,E
29	W	-1.563	9	W,E
30	Q	0.704	3	S,I,A,Q,T,R,F,D,E,H,M,K,V,N,L
31	D	0.903	3	E,Y,D,M,K,H,N,L,S,I,G,A,R,Q,T
32	K	-0.398	6	N,L,C,K,E,Y,D,F,R,Q,I,G,S
33	W	-1.561	9	K,W
34	V	0.787	3	S,I,G,P,A,R,Q,T,E,D,K,M,H,N,V
35	N	1.405	1	H,K,M,V,L,N,D,E,A,T,Q,R,S,G
36	G	1.592	1	S,G,A,Q,R,D,E,H,K,N,C
37	K	0.7	3	R,T,Q,A,S,L,N,V,K,H,E,D
38	T	-0.726	7	I,P,S,T,A,D,N,L,V,K
39	A	0.799	3	H,K,V,C,D,E,A,Q,T,R,S,P,G
40	F	-1.31	9	W,F
41	H	-1.489	9	H,Q,N
42	Q	0.749	3	H,N,L,I,A,F,D,E,K,M,V,S,G,Q,T,R
43	E	1.326	1	S,P,G,A,T,Q,R,D,E,H,K,V,L,N
44	Q	1.118	2	H,L,N,C,I,A,F,E,D,Y,K,V,S,G,R,T,Q
45	G	-0.532	6	A,T,F,R,S,P,I,G,K,M,V,L,N,Y,E
46	H	-0.526	6	T,Q,A,P,S,C,N,K,H,D,Y
47	Q	0.914	3	T,Q,R,S,G,M,K,V,D,E,A,W,F,P,I,N,L
48	L	0.714	3	F,W,A,I,L,H,R,Q,T,G,S,V,K,M,E,Y
49	L	-1.385	9	I,M,F,C,L,V
50	K	1.16	2	I,S,Q,T,R,A,D,Y,E,V,L,N,K,M
51	K	0.059	5	R,T,Q,A,I,G,S,L,C,N,K,E,D
52	H	-0.009	5	Y,F,L,N,Q,W,H
53	L	0.561	3	E,Y,M,H,L,V,S,G,I,P,A,F,Q,W
54	D	0.313	4	I,G,P,S,T,Q,A,E,Y,D,N,K,H
55	T	1.099	2	G,S,Q,T,R,D,Y,E,V,M,K,I,A,C,N,L,H
56	F	-0.58	7	I,V,C,L,F,A,M
57	L	0.622	3	D,V,C,N,L,M,K,G,I,S,Q,T,F,A
58	K	0.893	3	L,N,C,H,F,A,P,I,V,K,D,E,Q,T,R,G,S
59	G	0.49	4	N,L,K,H,E,D,G,I,S
60	K	0.348	4	N,K,E,R,T,Q,A,G,P,S
61	S	0.878	3	S,P,G,A,Q,T,R,D,E,H,K,V,N
62	G	1.237	2	G,P,S,R,Q,T,A,E,D,N,L,K
63	L	0.131	5	D,Y,K,C,N,L,V,S,I,G,P,A,R,Q
64	R	-0.55	7	N,H,K,T,Q,R,A,P,S
65	V	-0.884	7	F,W,T,V,A,I
66	F	-0.891	7	Y,F,L
67	F	-0.797	7	I,F,L,V
68	P	-1.63	9	P
69	L	-1.59	9	L,M
70	C	-1.445	9	A,C,S
71	G	-1.577	9	R,G
72	K	-1.647	9	R,K
73	A	-1.078	8	T,A,E,S
74	V	-0.426	6	H,M,K,V,L,Y,E,A,R,P,I
75	E	-1.494	9	E,D
76	M	-1.195	8	I,V,L,M
77	K	-0.681	7	H,K,M,V,L,N,D,E,A,T,R,I
78	W	-1.284	9	K,R,F,W,Y
79	F	-1.028	8	I,V,F,C,L,A
80	A	-1.141	8	I,S,Q,W,R,A,Y,E,L,H
81	D	-0.558	7	G,S,Q,R,A,D,E,N
82	R	-0.269	6	R,Q,I,N,L,V,M,K,H,E,D
83	G	-1.447	9	V,A,G,S
84	H	-0.968	8	L,N,C,V,M,H,Y,F,G
85	S	0.945	2	A,I,P,C,N,H,R,Q,T,G,S,V,K,M,E,D,Y
86	V	-1.316	9	A,V,I
87	V	-0.873	7	I,F,L,V,T,M
88	G	-1.618	9	G
89	V	-1.072	8	V,C,N,L,A,I
90	E	-1.331	9	E,D
91	I	0.376	4	T,F,A,I,G,V,L,C,M,Y
92	S	-0.862	7	V,C,A,I,S
93	E	-0.776	7	E,D,L,K,H,G,P,S,R,T,Q,A
94	L	0.538	4	I,S,R,T,Q,E,D,C,L,N,V,M,K,H
95	G	-0.873	7	S,P,G,A,V
96	I	-0.369	6	I,F,C,L,V,A
97	Q	-0.149	5	E,D,K,M,L,V,S,A,R,T,Q
98	E	0.224	4	E,D,H,L,S,G,A,R,Q,T
99	F	-1.589	9	F,L,V
100	F	-1.444	9	S,Y,F
101	T	1.067	2	A,R,T,Q,S,I,G,K,M,H,N,V,E,D
102	E	-1.416	9	K,Q,D,G,E
103	Q	-0.712	7	L,N,R,Q,A,H,S
104	N	0.221	4	K,C,L,N,D,E,A,T,Q,S,G
105	L	-0.5	6	M,V,T,R,L,I
106	S	0.712	3	S,P,A,R,Q,T,E,D,M,K,L,N,V
107	Y	-0.504	6	Y,P,S,F,V,A,H
108	S	0.377	4	A,Q,T,F,R,S,I,G,H,K,V,N,C,D,E
109	E	-0.218	6	L,V,M,K,E,T,Q,A,I,S
110	E	-0.247	6	A,R,F,Q,T,S,G,I,M,K,H,N,E,D,Y
111	P	1.434	1	H,K,N,C,L,D,E,A,Q,T,R,S,P,I
112	I	0.334	4	Y,D,E,H,M,V,L,C,S,I,A,T,Q,R
113	T	1.86	1	D,E,V,N,C,H,K,M,P,G,S,T,Q,R,A
114	E	1.175	2	H,K,V,N,L,D,E,A,T,S,G
115	I	0.308	4	V,N,L,C,H,D,E,Q,F,A,I,S
116	P	1.23	2	T,A,I,G,P,S,L,N,V,K,H,E,D
117	G	1.023	2	A,F,Q,T,W,S,G,P,K,H,N,L,E,Y,D
118	T	0.017	5	V,C,L,M,T,F,A,G,I,S
119	K	-0.335	6	P,I,T,Q,R,D,E,V,N,L,K
120	V	0.184	4	I,W,Q,R,A,Y,V,C,L,H,K,M
121	F	-0.177	5	Y,H,F,L,V
122	K	-0.6	7	S,R,Q,T,A,E,V,K
123	S	-0.629	7	D,V,N,C,S,G,A,T
124	S	0.918	2	D,E,H,K,M,L,N,C,S,P,G,I,A,Q,T
125	S	-0.762	7	S,G,A,T,E,D,K,H,N,L
126	G	0.452	4	A,R,Q,T,S,G,P,K,H,N,C,E,D
127	N	0.129	5	L,C,N,H,K,D,E,T,Q,R,A,P,G,S
128	I	-1.187	8	Y,I,M,V,L,F
129	S	-0.218	6	K,M,H,C,L,E,D,A,F,R,Q,T,S,I
130	L	-0.501	6	S,I,M,V,L
131	Y	-0.737	7	Y,I,W,V,R,F,L
132	C	-0.145	5	E,K,H,L,N,C,V,S,I,A,R,Q
133	C	-0.415	6	A,M,T,C,S,G
134	S	-0.866	7	L,N,D,S
135	I	0.112	5	Y,I,A,M,V,F,L
136	F	-0.934	8	S,Y,H,M,T,L,F
137	D	0.676	3	S,R,Q,T,A,E,D,L,N,K
138	L	-0.41	6	I,L,F,V,M
139	P	-0.323	6	S,P,A,T,D,E,K,C,N
140	R	-0.231	6	V,N,L,K,M,D,E,Q,R,A,P,G,I,S
141	T	0.449	4	G,S,T,Q,R,A,D,E,V,N,L,K
142	N	1.27	2	M,K,V,E,Y,D,R,T,S,G,H,N,L,C,A,F,I
143	I	0.954	2	K,M,H,L,N,C,V,E,Y,D,A,F,T,I,G
144	G	-0.154	5	E,D,C,N,V,K,H,G,P,S,R,A
145	K	0.218	4	P,G,S,Q,T,R,A,D,E,L,N,H,K
146	F	-0.975	8	M,V,C,L,Y,A,F,I
147	D	-1.004	8	S,G,P,A,R,T,E,D,K,N
148	M	-0.063	5	Y,L,C,V,M,G,I,S,R,F,A
149	I	-0.838	7	A,M,V,F,L,C,I
150	W	-1.019	8	W,V,F,L,Y
151	D	-1.642	9	D,G
152	R	-1.565	9	S,Y,K,C,R
153	G	-1.238	8	K,A,G
154	A	-1.038	8	A,G,D,S
155	L	-0.508	6	C,F,L,V,M,I,Y
156	V	-0.907	7	M,V,C,D,E,A,T,Q,S,I
157	A	-1.425	9	S,P,A,V,T
158	I	-0.858	7	L,V,M,I
159	N	-0.892	7	D,Y,E,N,L,H,K,M,P,S,Q,T,W
160	P	0.137	5	S,I,P,A,R,T,E,D,M,K,L,V
161	G	2.257	1	G,S,R,T,Q,E,D,V,M,K,P,W,A,C,L,N
162	D	-0.665	7	D,E,M,K,L,I,A,T,Q,R
163	R	-1.189	8	K,H,V,E,D,R,Q,I
164	K	0.786	3	V,N,L,K,D,E,Q,T,R,A,P,I,G,S
165	C	-0.3	6	E,C,V,K,H,P,S,R,Q,A
166	Y	-1.497	9	M,L,S,Y
167	A	-0.089	5	A,R,T,S,G,I,C,V
168	D	1.218	2	A,T,Q,R,S,P,G,K,N,D,E
169	T	0.597	3	D,Y,E,H,M,K,V,L,S,P,I,Q,T,R
170	M	-0.114	5	T,V,L,F,M,I
171	F	2.292	1	Q,T,R,G,S,V,M,K,Y,W,F,A,I,N,C,L
172	S	-0.316	6	N,K,Y,D,T,Q,R,F,A,P,G,S
173	L	-0.317	6	V,C,L,S,I,A,T,Q,R
174	L	-0.779	7	M,L,C,S,I,A,Q,T
175	G	0.339	4	S,G,P,A,R,T,Q,E,D,K,H,L,N
176	K	1.143	2	H,K,V,C,N,E,T,Q,R,F,S,P,G,I
177	K	1.172	2	A,Q,T,R,S,P,G,H,K,M,V,N,D,Y,E
178	F	0.193	4	P,G,I,S,T,F,A,Y,V,C
179	Q	-0.061	5	R,Q,T,A,G,P,S,N,L,C,V,K,H,Y
180	Y	-0.715	7	S,I,G,Q,F,Y,H,M,V,N,C,L
181	L	-0.713	7	L,F,A,M,Y,I,G
182	L	-0.184	6	M,N,L,V,A,T,S,I
183	C	0.289	4	Q,W,F,A,I,S,V,L,N,C,H,M,D,E
184	V	-0.335	6	H,C,N,L,V,Y,A,F,T,S,I,G
185	L	1.333	1	V,L,C,M,Y,E,T,F,A,P,I
186	S	0.69	3	H,V,N,C,L,D,Y,E,A,Q,T,R,F,S,I
187	Y	-1.019	8	V,C,H,Y,D,F,R,P,I
188	D	-0.9	7	A,N,T,E,D,P
189	P	-0.061	5	A,Q,T,S,G,P,M,K,H,L,N,V,E,D
190	T	0.278	4	Q,T,R,A,P,I,G,S,L,N,H,K,Y,D,E
191	K	0.708	3	K,M,V,E,D,R,Q,T,S,G,L,C,N,A,F,I
192	H	0.772	3	F,A,I,P,L,N,C,H,R,T,G,S,V,M,K,D,Y
193	P	1.844	1	K,M,L,N,V,E,D,A,R,T,Q,S,G,P
194	G	-1.278	8	P,G,H,A,K
195	P	-1.093	8	A,Q,T,F,S,P,L,D,E
196	P	-1.446	9	P,S,W,V,Q
197	F	-0.351	6	I,P,R,F,Q,T,E,Y,L,C,V,K,H
198	Y	0.039	5	C,L,N,M,K,H,Y,F,A,P,S
199	V	-0.586	7	V,C,L,N,M,T,F,I
200	P	1.286	1	S,P,A,R,F,T,Q,E,Y,D,H,N,L,V
201	H	0.824	3	Q,T,R,S,G,M,K,V,D,Y,E,A,F,P,I,H,L,N
202	A	0.496	4	S,G,P,A,R,Q,T,E,D,K,H,L,N
203	E	-0.411	6	A,T,Q,R,S,M,K,V,L,N,D,E
204	I	0.041	5	I,M,V,T,L,R
205	E	0.809	3	E,Y,D,K,H,N,L,V,S,A,R,T,Q
206	R	0.74	3	E,D,L,N,V,K,H,G,S,R,T,Q,A
207	L	-0.975	8	F,W,T,A,G,I,N,L,V,E,D,Y
208	F	-0.499	6	Y,S,C,F,L
209	G	-0.262	6	G,S,R,T,A,E,D,N,C
210	K	2.717	1	D,E,H,M,K,V,N,S,P,G,A,Q,T
211	I	2.706	1	L,N,C,H,I,W,F,A,D,E,V,M,K,G,S,Q,T,R
212	C	0.491	4	I,S,T,W,R,F,Y,C,L,M
213	N	0.726	3	A,F,R,Q,T,S,G,I,K,H,N,E,D
214	I	0.008	5	I,P,S,R,T,Y,L,C,V,M
215	R	1.021	2	N,L,V,K,H,E,D,R,Q,T,A,G,S
216	C	2.237	1	F,A,P,I,C,L,H,Q,T,G,V,K,M,D,Y,E
217	L	-0.48	6	A,M,V,L,F,P,I
218	E	0.206	4	R,T,Q,A,G,S,C,L,K,M,H,E,Y,D
219	K	0.78	3	K,M,H,N,V,E,D,A,R,T,Q,S,P
220	V	1.824	1	E,Y,D,M,K,V,S,R,T,Q,H,L,N,I,A,F
221	D	-0.838	7	N,K,E,D,Y,R,T,A,I,G,P,S
222	A	0.947	2	A,T,R,S,I,G,H,K,M,V,L,N,D,E
223	F	0.826	3	L,M,D,E,W,T,F,P,I,G,S
224	E	0.518	4	A,T,Q,R,S,P,G,I,K,V,N,D,E
225	E	0.902	3	N,L,K,H,E,Y,D,R,Q,A,G,P,S
226	R	1.456	1	W,A,P,N,L,H,T,Q,R,G,S,M,K,D,Y,E
227	H	0.886	3	Q,T,R,G,S,V,K,D,Y,E,W,F,A,P,I,N,L,H
228	K	0.753	3	A,Q,T,R,I,H,K,M,N,L,E
229	S	2.655	1	S,G,A,R,Q,T,E,D,K,M,H,N,L,V
230	W	0.248	4	Q,W,R,F,A,I,S,V,L,C,M,K,D
231	G	-1.173	8	G,N,R,K
232	I	0.039	5	T,A,I,S,V,L,H,M
233	D	-0.237	6	E,D,N,K,P,S,Q,T,A
234	C	2.302	1	D,Y,V,N,C,H,K,G,S,T,W,Q,F,R,A
235	L	0.679	3	A,M,V,F,L,Y,I
236	F	2.095	1	F,R,W,Q,T,S,I,K,H,L,N,V,E,Y,D
237	E	-1.078	8	T,Q,N,L,D,E,G
238	K	1.274	2	A,R,T,Q,S,G,I,K,H,N,L,C,V,E
239	L	0.531	4	I,A,W,T,Y,D,M,C,N,L,V
240	Y	-0.121	5	T,L,F,H,A,Y,S
241	L	-0.522	6	I,V,W,R,L,M
242	L	-0.245	6	I,C,L,F,V,M
243	T	-1.006	8	S,I,E,A,K,T,R
244	E	1.515	1	E,K,M,L,P,I,Q,T,R
245	K	-1.335	9	E,K,R
